# Supplementary material for: Pre-arranged building block approach for the orthogonal synthesis of an unfolded tetrameric organic–inorganic phosphazane macrocycle
Source: Commun Chem. 2022 May 5;5:59. doi: 10.1038/s42004-022-00673-9 (PMC9814789; doi:10.1038/s42004-022-00673-9)
Supplement: Supplementary file 4 — Supplementary Data 2 [file 42004_2022_673_MOESM4_ESM.cif]

data_fg642s_a
_audit_creation_date               2021-11-24
_audit_creation_method
;
Olex2 1.3
(compiled 2020.11.12 svn.r5f609507 for OlexSys, GUI svn.r6408)
;
_shelx_SHELXL_version_number       '2018/3'
_audit_contact_author_address      ?
_audit_contact_author_email        ?
_audit_contact_author_name         ''
_audit_contact_author_phone        ?
_publ_contact_author_id_orcid      ?
_publ_section_references
;
Dolomanov, O.V., Bourhis, L.J., Gildea, R.J, Howard, J.A.K. & Puschmann, H.
 (2009), J. Appl. Cryst. 42, 339-341.

Sheldrick, G.M. (2015). Acta Cryst. C71, 3-8.
;
_chemical_name_common              ?
_chemical_name_systematic          ?
_chemical_formula_moiety           'C60 H88 N8 O12 P8'
_chemical_formula_sum              'C60 H88 N8 O12 P8'
_chemical_formula_weight           1361.14
_chemical_melting_point            ?
loop_
  _atom_type_symbol
  _atom_type_description
  _atom_type_scat_dispersion_real
  _atom_type_scat_dispersion_imag
  _atom_type_scat_source
 'C' 'C' 0.0181 0.0091 'International Tables Vol C Tables 4.2.6.8 and 6.1.1.4'
 'H' 'H' 0.0000 0.0000 'International Tables Vol C Tables 4.2.6.8 and 6.1.1.4'
 'N' 'N' 0.0311 0.0180 'International Tables Vol C Tables 4.2.6.8 and 6.1.1.4'
 'O' 'O' 0.0492 0.0322 'International Tables Vol C Tables 4.2.6.8 and 6.1.1.4'
 'P' 'P' 0.2955 0.4335 'International Tables Vol C Tables 4.2.6.8 and 6.1.1.4'

_shelx_space_group_comment
;
The symmetry employed for this shelxl refinement is uniquely defined
by the following loop, which should always be used as a source of
symmetry information in preference to the above space-group names.
They are only intended as comments.
;
_space_group_crystal_system        'monoclinic'
_space_group_IT_number             14
_space_group_name_H-M_alt          'P 1 21/c 1'
_space_group_name_Hall             '-P 2ybc'
loop_
  _space_group_symop_operation_xyz
 'x, y, z'
 '-x, y+1/2, -z+1/2'
 '-x, -y, -z'
 'x, -y-1/2, z-1/2'

_cell_length_a                     13.1677(2)
_cell_length_b                     9.17990(10)
_cell_length_c                     32.2002(4)
_cell_angle_alpha                  90
_cell_angle_beta                   90.2120(10)
_cell_angle_gamma                  90
_cell_volume                       3892.27(9)
_cell_formula_units_Z              2
_cell_measurement_reflns_used      4333
_cell_measurement_temperature      100(2)
_cell_measurement_theta_max        66.56
_cell_measurement_theta_min        3.36
_shelx_estimated_absorpt_T_max     0.883
_shelx_estimated_absorpt_T_min     0.700
_exptl_absorpt_coefficient_mu      2.134
_exptl_absorpt_correction_T_max    0.7528
_exptl_absorpt_correction_T_min    0.4258
_exptl_absorpt_correction_type     multi-scan
_exptl_absorpt_process_details
;
SADABS-2016/2 (Bruker,2016) was used for absorption correction.
wR2(int) was 0.1364 before and 0.0631 after correction.
The Ratio of minimum to maximum transmission is 0.5656.
The \l/2 correction factor is Not present.
;
_exptl_absorpt_special_details     ?
_exptl_crystal_colour              colourless
_exptl_crystal_colour_primary      colourless
_exptl_crystal_density_diffrn      1.161
_exptl_crystal_density_meas        ?
_exptl_crystal_density_method      ?
_exptl_crystal_description         block
_exptl_crystal_F_000               1440
_exptl_crystal_size_max            0.18
_exptl_crystal_size_mid            0.1
_exptl_crystal_size_min            0.06
_exptl_transmission_factor_max     ?
_exptl_transmission_factor_min     ?
_diffrn_reflns_av_R_equivalents    0.0596
_diffrn_reflns_av_unetI/netI       0.0486
_diffrn_reflns_Laue_measured_fraction_full  0.997
_diffrn_reflns_Laue_measured_fraction_max  0.997
_diffrn_reflns_limit_h_max         15
_diffrn_reflns_limit_h_min         -15
_diffrn_reflns_limit_k_max         9
_diffrn_reflns_limit_k_min         -10
_diffrn_reflns_limit_l_max         35
_diffrn_reflns_limit_l_min         -38
_diffrn_reflns_number              33106
_diffrn_reflns_point_group_measured_fraction_full  0.997
_diffrn_reflns_point_group_measured_fraction_max  0.997
_diffrn_reflns_theta_full          66.632
_diffrn_reflns_theta_max           66.632
_diffrn_reflns_theta_min           2.744
_diffrn_ambient_temperature        100(2)
_diffrn_detector_area_resol_mean   10.42
_diffrn_measured_fraction_theta_full  0.997
_diffrn_measured_fraction_theta_max  0.997
_diffrn_measurement_device_type    'Bruker APEX-II CCD'
_diffrn_measurement_method         '\f and \w scans'
_diffrn_radiation_type             CuK\a
_diffrn_radiation_wavelength       1.54178
_diffrn_source                     ?
_diffrn_source_current             0.99
_diffrn_source_power               0.049104
_diffrn_source_voltage             49.6
_diffrn_standards_number           0
_reflns_Friedel_coverage           0.000
_reflns_Friedel_fraction_full      .
_reflns_Friedel_fraction_max       .
_reflns_number_gt                  4936
_reflns_number_total               6855
_reflns_special_details
;
 Reflections were merged by SHELXL according to the crystal
 class for the calculation of statistics and refinement.
 
 _reflns_Friedel_fraction is defined as the number of unique
 Friedel pairs measured divided by the number that would be
 possible theoretically, ignoring centric projections and
 systematic absences.
;
_reflns_threshold_expression       'I > 2\s(I)'
_computing_cell_refinement         'SAINT v8.37A (Bruker, 2015)'
_computing_data_collection         'APEX2 (Bruker, 2015)'
_computing_data_reduction          'SAINT v8.37A (Bruker, 2015)'
_computing_molecular_graphics      'Olex2 1.3 (Dolomanov et al., 2009)'
_computing_publication_material    'Olex2 1.3 (Dolomanov et al., 2009)'
_computing_structure_refinement    'SHELXL 2018/3 (Sheldrick, 2015)'
_computing_structure_solution      'SHELXT 2014/5 (Sheldrick, 2014)'
_refine_diff_density_max           0.976
_refine_diff_density_min           -0.604
_refine_diff_density_rms           0.136
_refine_ls_extinction_coef         0.0014(4)
_refine_ls_extinction_expression  
 'Fc^*^=kFc[1+0.001xFc^2^\l^3^/sin(2\q)]^-1/4^'
_refine_ls_extinction_method       'SHELXL-2018/3 (Sheldrick 2018)'
_refine_ls_goodness_of_fit_ref     1.098
_refine_ls_hydrogen_treatment      constr
_refine_ls_matrix_type             full
_refine_ls_number_parameters       442
_refine_ls_number_reflns           6855
_refine_ls_number_restraints       14
_refine_ls_R_factor_all            0.1589
_refine_ls_R_factor_gt             0.1331
_refine_ls_restrained_S_all        1.101
_refine_ls_shift/su_max            0.000
_refine_ls_shift/su_mean           0.000
_refine_ls_structure_factor_coef   Fsqd
_refine_ls_weighting_details      
 'w=1/[\s^2^(Fo^2^)+(0.2000P)^2^+10.0000P] where P=(Fo^2^+2Fc^2^)/3'
_refine_ls_weighting_scheme        calc
_refine_ls_wR_factor_gt            0.3577
_refine_ls_wR_factor_ref           0.3856
_refine_special_details            ?
_olex2_refinement_description
;
1. Fixed Uiso
 At 1.2 times of:
  All C(H) groups, All C(H,H) groups
 At 1.5 times of:
  All C(H,H,H) groups
2. Restrained distances
 C11A-C9A
 1.54 with sigma of 0.02
 C27-C11A
 1.54 with sigma of 0.02
 N2A-C9A
 1.47 with sigma of 0.02
 C11A-P3A
 3.47 with sigma of 0.02
 C12A-C9A
 1.54 with sigma of 0.02
 C14A-C13A
 1.54 with sigma of 0.02
 C28-C27
 1.54 with sigma of 0.02
 C31-C33
 1.54 with sigma of 0.02
 C34-C33
 2.27 with sigma of 0.02
 C32-C33
 2.27 with sigma of 0.02
 C10A-C9A
 1.54 with sigma of 0.02
 C18A-C16A
 2.4 with sigma of 0.04
 C14A-C15A
 2.4 with sigma of 0.04
 C32-C15A
 2.4 with sigma of 0.04
 C32-C14A
 2.4 with sigma of 0.04
 C30-C12A
 2.4 with sigma of 0.04
3. Uiso/Uaniso restraints and constraints
Uanis(C17A) = Uanis(C25) = Uanis(C18A) = Uanis(C26) = Uanis(C16A) = Uanis(C24)
= Uanis(C23)
Uanis(P2) = Uanis(N1) = Uanis(N2)
Uanis(C6A) = Uanis(N5)
Uanis(C1A) = Uanis(C3A) = Uanis(C4) = Uanis(C3) = Uanis(C2)
Uanis(C4) = Uanis(C3) = Uanis(C2) = Uanis(C3A) = Uanis(C7) = Uanis(C6) =
Uanis(C1A) = Uanis(C5) = Uanis(C2A)
Uiso(C9A) = Uiso(C27)
Uanis(C18) = Uanis(C15) = Uanis(C8A) = Uanis(C17) = Uanis(C16) = Uanis(C7A) =
Uanis(C5A) = Uanis(C6A)
Uiso(C29) = Uiso(C12A)
Uiso(C12A) = Uiso(C29)
Uiso(C10A) = Uiso(C28) = Uiso(C29) = Uiso(C11A) = Uiso(C30) = Uiso(C12A)
4. Others
 Fixed Sof: P1A(0.5) P3(0.5) P4(0.5) P2A(0.5) P3A(0.5) N1(0.5) O3(0.5) C2(0.5)
 N3(0.5) N4(0.5) C29(0.5) H00H(0.5) H00I(0.5) H00L(0.5) C23(0.5) C7(0.5)
 H00Z(0.5) C15(0.5) N5(0.5) N2A(0.5) C6(0.5) H013(0.5) C17(0.5) H01A(0.5)
 H01B(0.5) H01C(0.5) C26(0.25) H01D(0.25) H01E(0.25) H01F(0.25) C18(0.5)
 H01G(0.5) H01H(0.5) H01I(0.5) C24(0.25) H01J(0.25) H01K(0.25) H01L(0.25)
 C7A(0.5) H7AA(0.5) H7AB(0.5) H7AC(0.5) C15A(0.25) H15A(0.25) H15B(0.25)
 H15C(0.25) C32(0.5) H01S(0.5) H01T(0.5) H01U(0.5) C17A(0.25) H17A(0.25)
 H17B(0.25) H17C(0.25) C13A(0.25) C9A(0.5) O1A(0.5) C5(0.5) C16A(0.25)
 H16A(0.25) H16B(0.25) H16C(0.25) C28(0.5) H0AA(0.5) H0AB(0.5) H0AC(0.5)
 C14A(0.25) H14A(0.25) H14B(0.25) H14C(0.25) C11A(0.5) H11A(0.5) H11B(0.5)
 H11C(0.5) C10A(0.5) H10D(0.5) H10E(0.5) H10F(0.5) C30(0.5) H25A(0.5) H25B(0.5)
 H25C(0.5) C16(0.5) H1A(0.5) H1B(0.5) H1C(0.5) C5A(0.5) C6A(0.5) H6AA(0.5)
 H6AB(0.5) H6AC(0.5) C8A(0.5) H8AA(0.5) H8AB(0.5) H8AC(0.5) N1A(0.5) P2(0.5)
 C18A(0.25) H18A(0.25) H18B(0.25) H18C(0.25) C25(0.25) H4AA(0.25) H4AB(0.25)
 H4AC(0.25) C27(0.5) C12A(0.5) H12A(0.5) H12B(0.5) H12C(0.5) C4A(0.5) C3A(0.5)
 H3A(0.5) C2A(0.5) H2A(0.5) C1A(0.5) H00Q(0.5) H(0.5) H00S(0.5) HA(0.5)
 C34(0.25) H10A(0.25) H10B(0.25) H10C(0.25) C31(0.25) C33(0.25) H1AA(0.25)
 H1AB(0.25) H1AC(0.25)
5.a Me refined with riding coordinates:
 C29(H00H,H00I,H00L), C15A(H15A,H15B,H15C), C28(H0AA,H0AB,H0AC), C10A(H10D,
 H10E,H10F), C18A(H18A,H18B,H18C), C33(H1AA,H1AB,H1AC)
5.b Aromatic/amide H refined with riding coordinates:
 C10(H00E), C11(H00J), C14(H00K), C13(H00P), C7(H00Z), C6(H013), C3A(H3A),
 C2A(H2A), C4(H00Q), C4(H), C3(H00S), C3(HA)
5.c Fitted hexagon refined as free rotating group:
 C4A(C3A,C2A,C1A,C4,C3)
5.d Idealised Me refined as rotating group:
 C22(H00A,H00B,H00C), C21(H00D,H00F,H00G), C20(H00M,H00N,H00O), C17(H01A,H01B,
 H01C), C26(H01D,H01E,H01F), C18(H01G,H01H,H01I), C24(H01J,H01K,H01L), C7A(H7AA,
 H7AB,H7AC), C32(H01S,H01T,H01U), C17A(H17A,H17B,H17C), C16A(H16A,H16B,H16C),
 C14A(H14A,H14B,H14C), C11A(H11A,H11B,H11C), C30(H25A,H25B,H25C), C16(H1A,H1B,
 H1C), C6A(H6AA,H6AB,H6AC), C8A(H8AA,H8AB,H8AC), C25(H4AA,H4AB,H4AC), C12A(H12A,
 H12B,H12C), C34(H10A,H10B,H10C)
;
_atom_sites_solution_hydrogens     geom
_atom_sites_solution_primary       ?
_atom_sites_solution_secondary     ?
loop_
  _atom_site_label
  _atom_site_type_symbol
  _atom_site_fract_x
  _atom_site_fract_y
  _atom_site_fract_z
  _atom_site_U_iso_or_equiv
  _atom_site_adp_type
  _atom_site_occupancy
  _atom_site_site_symmetry_order
  _atom_site_calc_flag
  _atom_site_refinement_flags_posn
  _atom_site_refinement_flags_adp
  _atom_site_refinement_flags_occupancy
  _atom_site_disorder_assembly
  _atom_site_disorder_group
 P1 P 0.09932(13) 0.67883(17) 0.33405(5) 0.0609(5) Uani 1 1 d . . . . .
 P1A P 0.2347(5) 0.6354(7) 0.27442(15) 0.0672(16) Uani 0.5 1 d . . P A 2
 P3 P 0.26635(17) -0.0027(3) 0.62702(7) 0.0372(6) Uani 0.5 1 d . . P B 1
 P4 P 0.17946(19) 0.1707(3) 0.57589(8) 0.0452(7) Uani 0.5 1 d . . P B 1
 O1 O 0.1351(4) 0.5596(5) 0.37205(13) 0.0706(13) Uani 1 1 d . . . . .
 N2 N 0.1292(4) 0.5722(5) 0.29287(15) 0.0544(9) Uani 1 1 d . . . . .
 P2A P 0.2401(3) -0.0458(5) 0.50899(12) 0.0755(10) Uani 0.5 1 d . . P B 2
 P3A P 0.3222(3) -0.2122(5) 0.56376(12) 0.0758(10) Uani 0.5 1 d D . P B 2
 O4 O 0.3252(4) 0.5383(6) 0.30891(18) 0.0843(15) Uani 1 1 d . . . . .
 O6 O 0.6203(4) 0.0836(7) 0.39147(17) 0.0964(19) Uani 1 1 d . . . . .
 O5 O 0.3835(5) 0.4345(7) 0.25098(18) 0.105(2) Uani 1 1 d . . . . .
 C9 C 0.4454(4) 0.3519(6) 0.31574(18) 0.0521(13) Uani 1 1 d . . . . .
 N1 N 0.2096(11) 0.7563(15) 0.3122(4) 0.0544(9) Uani 0.5 1 d . . P A 1
 C10 C 0.5141(5) 0.2558(7) 0.29932(19) 0.0628(15) Uani 1 1 d . . . . .
 H00E H 0.520603 0.250965 0.270607 0.075 Uiso 1 1 calc R U . . .
 C8 C 0.3842(5) 0.4425(7) 0.2881(2) 0.0647(16) Uani 1 1 d . . . . .
 O2 O 0.0879(7) 0.7116(8) 0.4219(2) 0.145(3) Uani 1 1 d . . . . .
 C12 C 0.5632(5) 0.1714(8) 0.3660(2) 0.0674(17) Uani 1 1 d . . . . .
 C11 C 0.5731(5) 0.1674(8) 0.3230(2) 0.0724(19) Uani 1 1 d . . . . .
 H00J H 0.619678 0.104833 0.310712 0.087 Uiso 1 1 calc R U . . .
 C14 C 0.4353(5) 0.3536(8) 0.3589(2) 0.0689(17) Uani 1 1 d . . . . .
 H00K H 0.389133 0.416461 0.371367 0.083 Uiso 1 1 calc R U . . .
 O3 O 0.2445(11) 0.2085(15) 0.5326(3) 0.085(5) Uani 0.5 1 d . . P B 1
 C19 C 0.0802(6) 0.4455(8) 0.2744(2) 0.077(2) Uani 1 1 d . . . . .
 C2 C 0.1349(19) 0.468(3) 0.4417(7) 0.0870(13) Uani 0.5 1 d . . P B 1
 N3 N 0.2712(6) 0.1742(8) 0.6128(2) 0.0354(16) Uani 0.5 1 d . . P B 1
 C13 C 0.4940(6) 0.2621(9) 0.3831(2) 0.080(2) Uani 1 1 d . . . . .
 H00P H 0.485723 0.262648 0.411783 0.095 Uiso 1 1 calc R U . . .
 C1 C 0.1193(7) 0.5936(10) 0.4117(2) 0.090(3) Uani 1 1 d . . . . .
 C22 C 0.1302(8) 0.3069(8) 0.2917(3) 0.103(3) Uani 1 1 d . . . . .
 H00A H 0.199295 0.301830 0.282421 0.154 Uiso 1 1 calc R U . . .
 H00B H 0.093686 0.223000 0.281907 0.154 Uiso 1 1 calc R U . . .
 H00C H 0.128737 0.309177 0.321473 0.154 Uiso 1 1 calc R U . . .
 N4 N 0.1965(7) -0.0130(10) 0.5821(3) 0.056(2) Uani 0.5 1 d . . P B 1
 C21 C -0.0298(7) 0.4513(11) 0.2852(4) 0.114(3) Uani 1 1 d . . . . .
 H00D H -0.037170 0.454107 0.314846 0.171 Uiso 1 1 calc R U . . .
 H00F H -0.063418 0.366478 0.274421 0.171 Uiso 1 1 calc R U . . .
 H00G H -0.059693 0.537119 0.273274 0.171 Uiso 1 1 calc R U . . .
 C29 C 0.168(2) -0.276(3) 0.5806(8) 0.140(4) Uiso 0.5 1 d . . P B 1
 H00H H 0.192324 -0.293294 0.608267 0.209 Uiso 0.5 1 calc R U P B 1
 H00I H 0.124163 -0.354814 0.572307 0.209 Uiso 0.5 1 calc R U P B 1
 H00L H 0.223985 -0.269468 0.561877 0.209 Uiso 0.5 1 calc R U P B 1
 C23 C 0.3091(12) 0.3018(14) 0.6369(5) 0.073(2) Uani 0.5 1 d . . P . .
 C20 C 0.0981(10) 0.4542(13) 0.2274(3) 0.122(4) Uani 1 1 d . . . . .
 H00M H 0.069905 0.543331 0.216817 0.184 Uiso 1 1 calc R U . . .
 H00N H 0.065876 0.372946 0.213978 0.184 Uiso 1 1 calc R U . . .
 H00O H 0.169719 0.451881 0.221919 0.184 Uiso 1 1 calc R U . . .
 C7 C 0.1098(11) 0.483(2) 0.4833(5) 0.0870(13) Uani 0.5 1 d . . P B 1
 H00Z H 0.073121 0.563791 0.491799 0.104 Uiso 0.5 1 calc R U P B 1
 C15 C 0.2564(17) 0.886(2) 0.3491(8) 0.106(2) Uani 0.5 1 d . . P A 1
 N5 N 0.3522(12) -0.1296(15) 0.5185(6) 0.106(2) Uani 0.5 1 d . . P . .
 N2A N 0.2108(12) -0.1104(17) 0.5575(4) 0.099(5) Uani 0.5 1 d D . P B 2
 C6 C 0.1369(12) 0.383(2) 0.5116(5) 0.0870(13) Uani 0.5 1 d . . P B 1
 H013 H 0.110933 0.388267 0.538367 0.104 Uiso 0.5 1 calc R U P B 1
 C17 C 0.1612(16) 0.982(2) 0.3585(8) 0.106(2) Uani 0.5 1 d . . P A 1
 H01A H 0.120042 0.990119 0.333922 0.159 Uiso 0.5 1 calc R U P A 1
 H01B H 0.182794 1.077701 0.367007 0.159 Uiso 0.5 1 calc R U P A 1
 H01C H 0.122362 0.938257 0.380302 0.159 Uiso 0.5 1 calc R U P A 1
 C26 C 0.411(2) 0.263(3) 0.6537(10) 0.073(2) Uani 0.25 1 d . . P B 1
 H01D H 0.430123 0.333378 0.674485 0.109 Uiso 0.25 1 calc R U P B 1
 H01E H 0.459596 0.264097 0.631694 0.109 Uiso 0.25 1 calc R U P B 1
 H01F H 0.408209 0.168175 0.665980 0.109 Uiso 0.25 1 calc R U P B 1
 C18 C 0.3205(15) 0.8340(18) 0.3826(7) 0.106(2) Uani 0.5 1 d . . P A 1
 H01G H 0.278827 0.795263 0.404372 0.159 Uiso 0.5 1 calc R U P A 1
 H01H H 0.360464 0.913175 0.393282 0.159 Uiso 0.5 1 calc R U P A 1
 H01I H 0.364679 0.759055 0.372390 0.159 Uiso 0.5 1 calc R U P A 1
 C24 C 0.304(3) 0.422(3) 0.6110(9) 0.073(2) Uani 0.25 1 d . . P B 1
 H01J H 0.326868 0.506403 0.625622 0.109 Uiso 0.25 1 calc R U P B 1
 H01K H 0.234537 0.435867 0.602238 0.109 Uiso 0.25 1 calc R U P B 1
 H01L H 0.345567 0.405674 0.587087 0.109 Uiso 0.25 1 calc R U P B 1
 C7A C 0.2900(16) 0.9690(19) 0.2821(7) 0.106(2) Uani 0.5 1 d . . P A 2
 H7AA H 0.337773 1.045873 0.287351 0.159 Uiso 0.5 1 calc R U P A 2
 H7AB H 0.228154 1.009646 0.271241 0.159 Uiso 0.5 1 calc R U P A 2
 H7AC H 0.317977 0.902198 0.262281 0.159 Uiso 0.5 1 calc R U P A 2
 C15A C 0.470(2) -0.307(3) 0.4939(9) 0.072(7) Uiso 0.25 1 d D . P B 2
 H15A H 0.479850 -0.338247 0.522057 0.108 Uiso 0.25 1 calc R U P B 2
 H15B H 0.416440 -0.364275 0.481430 0.108 Uiso 0.25 1 calc R U P B 2
 H15C H 0.531361 -0.320996 0.478519 0.108 Uiso 0.25 1 calc R U P B 2
 C32 C 0.424(2) -0.094(3) 0.4527(8) 0.160(10) Uiso 0.5 1 d D . P . .
 H01S H 0.358722 -0.094870 0.439456 0.240 Uiso 0.5 1 calc R U P B 1
 H01T H 0.475261 -0.120629 0.432909 0.240 Uiso 0.5 1 calc R U P B 1
 H01U H 0.438072 0.001064 0.463436 0.240 Uiso 0.5 1 calc R U P B 1
 C17A C 0.220(2) 0.415(3) 0.6430(9) 0.073(2) Uani 0.25 1 d . . P B 2
 H17A H 0.163144 0.367295 0.655303 0.109 Uiso 0.25 1 calc R U P B 2
 H17B H 0.201030 0.454567 0.616486 0.109 Uiso 0.25 1 calc R U P B 2
 H17C H 0.243101 0.492412 0.660798 0.109 Uiso 0.25 1 calc R U P B 2
 C13A C 0.439(2) -0.143(4) 0.4931(10) 0.075(8) Uiso 0.25 1 d D . P B 2
 C9A C 0.1217(15) -0.104(2) 0.5814(6) 0.094(3) Uiso 0.5 1 d D . P B 2
 O1A O 0.2584(11) 0.1369(14) 0.5206(4) 0.088(4) Uani 0.5 1 d . . P B 2
 C5 C 0.1929(11) 0.289(2) 0.5030(5) 0.0870(13) Uani 0.5 1 d . . P B 1
 C16A C 0.379(2) 0.392(3) 0.6098(8) 0.073(2) Uani 0.25 1 d D . P B 2
 H16A H 0.400453 0.477460 0.624732 0.109 Uiso 0.25 1 calc R U P B 2
 H16B H 0.344159 0.420538 0.584936 0.109 Uiso 0.25 1 calc R U P B 2
 H16C H 0.437978 0.335277 0.602614 0.109 Uiso 0.25 1 calc R U P B 2
 C28 C 0.070(2) -0.111(3) 0.5353(7) 0.140(4) Uiso 0.5 1 d D . P B 1
 H0AA H 0.032186 -0.022351 0.533011 0.209 Uiso 0.5 1 calc R U P B 1
 H0AB H 0.128011 -0.106595 0.517095 0.209 Uiso 0.5 1 calc R U P B 1
 H0AC H 0.028188 -0.191941 0.527525 0.209 Uiso 0.5 1 calc R U P B 1
 C14A C 0.528(2) -0.055(3) 0.5098(9) 0.080(8) Uiso 0.25 1 d D . P B 2
 H14A H 0.526132 0.041466 0.498003 0.120 Uiso 0.25 1 calc R U P B 2
 H14B H 0.590412 -0.101431 0.502537 0.120 Uiso 0.25 1 calc R U P B 2
 H14C H 0.522878 -0.047737 0.539492 0.120 Uiso 0.25 1 calc R U P B 2
 C11A C 0.0880(14) -0.235(3) 0.6071(7) 0.140(4) Uiso 0.5 1 d D . P B 2
 H11A H 0.106593 -0.323038 0.593057 0.209 Uiso 0.5 1 calc R U P B 2
 H11B H 0.015696 -0.231871 0.610614 0.209 Uiso 0.5 1 calc R U P B 2
 H11C H 0.120583 -0.231658 0.633807 0.209 Uiso 0.5 1 calc R U P B 2
 C10A C 0.149(2) 0.036(3) 0.6033(8) 0.140(4) Uiso 0.5 1 d D . P B 2
 H10D H 0.095324 0.061815 0.622113 0.209 Uiso 0.5 1 calc R U P B 2
 H10E H 0.210942 0.023367 0.618447 0.209 Uiso 0.5 1 calc R U P B 2
 H10F H 0.156982 0.112107 0.583105 0.209 Uiso 0.5 1 calc R U P B 2
 C30 C 0.022(2) -0.106(3) 0.6142(8) 0.140(4) Uiso 0.5 1 d . . P B 1
 H25A H 0.052443 -0.108262 0.641248 0.209 Uiso 0.5 1 calc R U P B 1
 H25B H -0.028319 -0.182204 0.612227 0.209 Uiso 0.5 1 calc R U P B 1
 H25C H -0.010638 -0.013523 0.609922 0.209 Uiso 0.5 1 calc R U P B 1
 C16 C 0.3231(15) 0.9637(19) 0.3151(7) 0.106(2) Uani 0.5 1 d . . P A 1
 H1A H 0.359129 0.891587 0.299380 0.159 Uiso 0.5 1 calc R U P A 1
 H1B H 0.370897 1.027668 0.328415 0.159 Uiso 0.5 1 calc R U P A 1
 H1C H 0.280036 1.018963 0.296916 0.159 Uiso 0.5 1 calc R U P A 1
 C5A C 0.2672(17) 0.887(2) 0.3235(8) 0.106(2) Uani 0.5 1 d . . P A 2
 C6A C 0.3749(15) 0.8398(18) 0.3370(7) 0.106(2) Uani 0.5 1 d . . P A 2
 H6AA H 0.399165 0.764965 0.318767 0.159 Uiso 0.5 1 calc R U P A 2
 H6AB H 0.372926 0.803188 0.364948 0.159 Uiso 0.5 1 calc R U P A 2
 H6AC H 0.419737 0.922211 0.335823 0.159 Uiso 0.5 1 calc R U P A 2
 C8A C 0.2166(17) 0.986(2) 0.3526(8) 0.106(2) Uani 0.5 1 d . . P A 2
 H8AA H 0.257636 1.071812 0.356386 0.159 Uiso 0.5 1 calc R U P A 2
 H8AB H 0.207733 0.938463 0.378863 0.159 Uiso 0.5 1 calc R U P A 2
 H8AC H 0.151522 1.013769 0.341616 0.159 Uiso 0.5 1 calc R U P A 2
 N1A N 0.2087(10) 0.7576(12) 0.3297(3) 0.059(3) Uani 0.5 1 d . . P A 2
 P2 P 0.2490(5) 0.6581(7) 0.28789(17) 0.0544(9) Uani 0.5 1 d . . P A 1
 C18A C 0.353(2) 0.271(3) 0.6727(8) 0.073(2) Uani 0.25 1 d D . P B 2
 H18A H 0.307880 0.213526 0.689355 0.109 Uiso 0.25 1 calc R U P B 2
 H18B H 0.414314 0.216125 0.667713 0.109 Uiso 0.25 1 calc R U P B 2
 H18C H 0.369754 0.359173 0.687013 0.109 Uiso 0.25 1 calc R U P B 2
 C25 C 0.245(2) 0.339(3) 0.6705(9) 0.073(2) Uani 0.25 1 d . . P B 1
 H4AA H 0.225193 0.252440 0.685087 0.109 Uiso 0.25 1 calc R U P B 1
 H4AB H 0.185104 0.387285 0.660053 0.109 Uiso 0.25 1 calc R U P B 1
 H4AC H 0.280206 0.403250 0.689130 0.109 Uiso 0.25 1 calc R U P B 1
 C27 C 0.1066(18) -0.130(3) 0.5796(7) 0.094(3) Uiso 0.5 1 d D . P B 1
 C12A C 0.0314(18) -0.070(3) 0.5542(8) 0.140(4) Uiso 0.5 1 d D . P B 2
 H12A H -0.018849 -0.019696 0.570177 0.209 Uiso 0.5 1 calc R U P B 2
 H12B H 0.003110 -0.159483 0.543726 0.209 Uiso 0.5 1 calc R U P B 2
 H12C H 0.052574 -0.010336 0.531426 0.209 Uiso 0.5 1 calc R U P B 2
 C4A C 0.1608(6) 0.4879(7) 0.4414(2) 0.060(5) Uani 0.5 1 d G . P B 2
 C3A C 0.1565(8) 0.5211(9) 0.4835(3) 0.0870(13) Uani 0.5 1 d G . P B 2
 H3A H 0.132071 0.611266 0.492097 0.104 Uiso 0.5 1 calc R U P B 2
 C2A C 0.1887(8) 0.4196(11) 0.51277(17) 0.0870(13) Uani 0.5 1 d G . P B 2
 H2A H 0.185757 0.441836 0.540922 0.104 Uiso 0.5 1 calc R U P B 2
 C1A C 0.2252(6) 0.2849(10) 0.49995(16) 0.0870(13) Uani 0.5 1 d G . P B 2
 C4 C 0.2295(4) 0.2517(7) 0.45788(18) 0.0870(13) Uani 1 1 d G . . . .
 H00Q H 0.268639 0.170566 0.451400 0.104 Uiso 0.5 1 calc R U P B 1
 H H 0.253941 0.161606 0.449301 0.104 Uiso 0.5 1 calc R U P B 2
 C3 C 0.1973(4) 0.3532(7) 0.42863(15) 0.0870(13) Uani 1 1 d G . . . .
 H00S H 0.216756 0.345155 0.400980 0.104 Uiso 0.5 1 calc R U P B 1
 HA H 0.200255 0.331035 0.400475 0.104 Uiso 0.5 1 calc R U P B 2
 C34 C 0.517(3) -0.259(5) 0.5053(13) 0.115(13) Uiso 0.25 1 d D . P B 1
 H10A H 0.538617 -0.198368 0.527926 0.173 Uiso 0.25 1 calc R U P B 1
 H10B H 0.570248 -0.265172 0.485076 0.173 Uiso 0.25 1 calc R U P B 1
 H10C H 0.502236 -0.355177 0.515605 0.173 Uiso 0.25 1 calc R U P B 1
 C31 C 0.425(3) -0.197(4) 0.4858(12) 0.095(11) Uiso 0.25 1 d D . P B 1
 C33 C 0.386(4) -0.333(3) 0.4652(14) 0.149(18) Uiso 0.25 1 d D . P B 1
 H1AA H 0.382843 -0.410834 0.485212 0.223 Uiso 0.25 1 calc R U P B 1
 H1AB H 0.318787 -0.316106 0.454216 0.223 Uiso 0.25 1 calc R U P B 1
 H1AC H 0.430347 -0.360446 0.443016 0.223 Uiso 0.25 1 calc R U P B 1

loop_
  _atom_site_aniso_label
  _atom_site_aniso_U_11
  _atom_site_aniso_U_22
  _atom_site_aniso_U_33
  _atom_site_aniso_U_23
  _atom_site_aniso_U_13
  _atom_site_aniso_U_12
 P1 0.0650(10) 0.0489(9) 0.0687(10) 0.0068(7) -0.0094(7) 0.0144(7)
 P1A 0.067(3) 0.071(3) 0.063(3) 0.021(2) -0.003(2) 0.024(2)
 P3 0.0322(11) 0.0365(12) 0.0427(12) 0.0030(9) 0.0012(9) 0.0041(9)
 P4 0.0403(13) 0.0469(14) 0.0484(14) -0.0020(11) -0.0077(10) 0.0171(11)
 O1 0.086(3) 0.072(3) 0.054(2) 0.003(2) -0.008(2) 0.029(2)
 N2 0.0595(18) 0.0413(15) 0.062(2) 0.0115(16) -0.0077(17) 0.0004(12)
 P2A 0.069(2) 0.083(2) 0.074(2) 0.0167(19) -0.0019(17) 0.0049(19)
 P3A 0.069(2) 0.081(2) 0.077(2) 0.0129(19) -0.0027(17) 0.0114(18)
 O4 0.067(3) 0.076(3) 0.109(4) 0.018(3) 0.002(3) 0.021(2)
 O6 0.060(3) 0.140(5) 0.090(3) 0.062(3) -0.007(2) 0.014(3)
 O5 0.133(5) 0.106(4) 0.077(4) 0.014(3) -0.022(3) 0.048(4)
 C9 0.047(3) 0.047(3) 0.061(3) 0.003(2) -0.006(2) -0.001(2)
 N1 0.0595(18) 0.0413(15) 0.062(2) 0.0115(16) -0.0077(17) 0.0004(12)
 C10 0.072(4) 0.064(4) 0.053(3) 0.004(3) 0.001(3) 0.010(3)
 C8 0.061(4) 0.052(3) 0.081(5) 0.009(3) -0.010(3) 0.005(3)
 O2 0.225(9) 0.119(5) 0.090(4) -0.030(4) -0.025(5) 0.088(6)
 C12 0.052(3) 0.082(5) 0.067(4) 0.025(3) -0.009(3) -0.002(3)
 C11 0.058(4) 0.082(5) 0.077(4) 0.022(4) 0.007(3) 0.020(3)
 C14 0.063(4) 0.075(4) 0.069(4) -0.003(3) 0.009(3) 0.005(3)
 O3 0.110(8) 0.113(10) 0.032(4) 0.001(5) 0.000(5) 0.079(8)
 C19 0.080(5) 0.068(4) 0.082(5) -0.001(3) -0.033(4) 0.006(4)
 C2 0.060(2) 0.131(4) 0.069(2) 0.028(2) -0.0099(19) 0.002(2)
 N3 0.037(4) 0.037(4) 0.032(4) 0.005(3) -0.002(3) 0.000(3)
 C13 0.091(5) 0.101(6) 0.047(3) 0.014(3) -0.001(3) -0.005(4)
 C1 0.110(6) 0.092(6) 0.069(4) -0.014(4) -0.016(4) 0.046(5)
 C22 0.126(7) 0.045(4) 0.137(8) -0.002(4) -0.052(6) -0.006(4)
 N4 0.057(5) 0.045(5) 0.065(6) -0.021(4) -0.031(4) 0.021(4)
 C21 0.088(6) 0.092(6) 0.161(10) 0.012(6) -0.031(6) -0.022(5)
 C23 0.085(6) 0.052(4) 0.082(6) -0.007(4) -0.015(4) -0.005(4)
 C20 0.163(10) 0.127(8) 0.077(6) -0.013(5) -0.032(6) 0.029(8)
 C7 0.060(2) 0.131(4) 0.069(2) 0.028(2) -0.0099(19) 0.002(2)
 C15 0.103(5) 0.064(3) 0.151(6) -0.001(4) -0.019(5) -0.020(3)
 N5 0.103(5) 0.064(3) 0.151(6) -0.001(4) -0.019(5) -0.020(3)
 N2A 0.124(11) 0.097(10) 0.075(8) 0.042(8) 0.024(8) 0.026(9)
 C6 0.060(2) 0.131(4) 0.069(2) 0.028(2) -0.0099(19) 0.002(2)
 C17 0.103(5) 0.064(3) 0.151(6) -0.001(4) -0.019(5) -0.020(3)
 C26 0.085(6) 0.052(4) 0.082(6) -0.007(4) -0.015(4) -0.005(4)
 C18 0.103(5) 0.064(3) 0.151(6) -0.001(4) -0.019(5) -0.020(3)
 C24 0.085(6) 0.052(4) 0.082(6) -0.007(4) -0.015(4) -0.005(4)
 C7A 0.103(5) 0.064(3) 0.151(6) -0.001(4) -0.019(5) -0.020(3)
 C17A 0.085(6) 0.052(4) 0.082(6) -0.007(4) -0.015(4) -0.005(4)
 O1A 0.104(10) 0.085(9) 0.075(8) 0.037(7) -0.033(7) -0.014(7)
 C5 0.060(2) 0.131(4) 0.069(2) 0.028(2) -0.0099(19) 0.002(2)
 C16A 0.085(6) 0.052(4) 0.082(6) -0.007(4) -0.015(4) -0.005(4)
 C16 0.103(5) 0.064(3) 0.151(6) -0.001(4) -0.019(5) -0.020(3)
 C5A 0.103(5) 0.064(3) 0.151(6) -0.001(4) -0.019(5) -0.020(3)
 C6A 0.103(5) 0.064(3) 0.151(6) -0.001(4) -0.019(5) -0.020(3)
 C8A 0.103(5) 0.064(3) 0.151(6) -0.001(4) -0.019(5) -0.020(3)
 N1A 0.087(7) 0.031(4) 0.058(6) 0.005(5) -0.017(6) 0.005(4)
 P2 0.0595(18) 0.0413(15) 0.062(2) 0.0115(16) -0.0077(17) 0.0004(12)
 C18A 0.085(6) 0.052(4) 0.082(6) -0.007(4) -0.015(4) -0.005(4)
 C25 0.085(6) 0.052(4) 0.082(6) -0.007(4) -0.015(4) -0.005(4)
 C4A 0.068(12) 0.080(10) 0.034(5) -0.006(6) 0.006(6) 0.031(9)
 C3A 0.060(2) 0.131(4) 0.069(2) 0.028(2) -0.0099(19) 0.002(2)
 C2A 0.060(2) 0.131(4) 0.069(2) 0.028(2) -0.0099(19) 0.002(2)
 C1A 0.060(2) 0.131(4) 0.069(2) 0.028(2) -0.0099(19) 0.002(2)
 C4 0.060(2) 0.131(4) 0.069(2) 0.028(2) -0.0099(19) 0.002(2)
 C3 0.060(2) 0.131(4) 0.069(2) 0.028(2) -0.0099(19) 0.002(2)

_geom_special_details
;
 All esds (except the esd in the dihedral angle between two l.s. planes)
 are estimated using the full covariance matrix.  The cell esds are taken
 into account individually in the estimation of esds in distances, angles
 and torsion angles; correlations between esds in cell parameters are only
 used when they are defined by crystal symmetry.  An approximate (isotropic)
 treatment of cell esds is used for estimating esds involving l.s. planes.
;
loop_
  _geom_bond_atom_site_label_1
  _geom_bond_atom_site_label_2
  _geom_bond_distance
  _geom_bond_site_symmetry_2
  _geom_bond_publ_flag
 P1 P1A 2.655(7) . ?
 P1 O1 1.707(4) . ?
 P1 N2 1.696(5) . ?
 P1 N1 1.765(14) . ?
 P1 N1A 1.618(13) . ?
 P1 P2 2.481(7) . ?
 P1A N2 1.620(9) . ?
 P1A O4 1.855(7) . ?
 P1A N1A 2.133(13) . ?
 P3 P4 2.557(3) . ?
 P3 O6 1.772(6) 3_656 ?
 P3 N3 1.688(8) . ?
 P3 N4 1.714(9) . ?
 P4 O3 1.674(12) . ?
 P4 N3 1.693(8) . ?
 P4 N4 1.712(10) . ?
 O1 C1 1.330(8) . ?
 N2 C19 1.455(8) . ?
 N2 P2 1.772(8) . ?
 P2A P3A 2.568(5) . ?
 P2A N5 1.692(16) . ?
 P2A N2A 1.716(12) . ?
 P2A O1A 1.735(14) . ?
 P3A O6 2.009(8) 3_656 ?
 P3A N5 1.690(18) . ?
 P3A N2A 1.750(15) . ?
 O4 C8 1.353(8) . ?
 O4 P2 1.634(8) . ?
 O6 C12 1.373(7) . ?
 O5 C8 1.197(8) . ?
 C9 C10 1.371(8) . ?
 C9 C8 1.459(8) . ?
 C9 C14 1.398(9) . ?
 N1 C15 1.79(3) . ?
 N1 P2 1.304(16) . ?
 C10 H00E 0.9300 . ?
 C10 C11 1.357(9) . ?
 O2 C1 1.206(9) . ?
 C12 C11 1.389(10) . ?
 C12 C13 1.354(10) . ?
 C11 H00J 0.9300 . ?
 C14 H00K 0.9300 . ?
 C14 C13 1.380(10) . ?
 O3 C5 1.382(19) . ?
 C19 C22 1.535(10) . ?
 C19 C21 1.492(12) . ?
 C19 C20 1.537(12) . ?
 C2 C1 1.52(2) . ?
 C2 C7 1.39(3) . ?
 C2 C3 1.40(3) . ?
 N3 C23 1.488(15) . ?
 C13 H00P 0.9300 . ?
 C1 C4A 1.469(10) . ?
 C22 H00A 0.9600 . ?
 C22 H00B 0.9600 . ?
 C22 H00C 0.9600 . ?
 N4 C27 1.60(3) . ?
 C21 H00D 0.9600 . ?
 C21 H00F 0.9600 . ?
 C21 H00G 0.9600 . ?
 C29 H00H 0.9600 . ?
 C29 H00I 0.9600 . ?
 C29 H00L 0.9600 . ?
 C29 C27 1.56(3) . ?
 C23 C26 1.48(3) . ?
 C23 C24 1.38(3) . ?
 C23 C17A 1.58(3) . ?
 C23 C16A 1.52(3) . ?
 C23 C18A 1.32(3) . ?
 C23 C25 1.42(3) . ?
 C20 H00M 0.9600 . ?
 C20 H00N 0.9600 . ?
 C20 H00O 0.9600 . ?
 C7 H00Z 0.9300 . ?
 C7 C6 1.34(2) . ?
 C15 C17 1.56(3) . ?
 C15 C18 1.45(3) . ?
 C15 C16 1.57(3) . ?
 N5 C13A 1.42(4) . ?
 N5 C31 1.55(4) . ?
 N2A C9A 1.408(17) . ?
 C6 H013 0.9300 . ?
 C6 C5 1.17(2) . ?
 C17 H01A 0.9600 . ?
 C17 H01B 0.9600 . ?
 C17 H01C 0.9600 . ?
 C26 H01D 0.9600 . ?
 C26 H01E 0.9600 . ?
 C26 H01F 0.9600 . ?
 C18 H01G 0.9600 . ?
 C18 H01H 0.9600 . ?
 C18 H01I 0.9600 . ?
 C24 H01J 0.9600 . ?
 C24 H01K 0.9600 . ?
 C24 H01L 0.9600 . ?
 C7A H7AA 0.9600 . ?
 C7A H7AB 0.9600 . ?
 C7A H7AC 0.9600 . ?
 C7A C5A 1.56(3) . ?
 C15A H15A 0.9600 . ?
 C15A H15B 0.9600 . ?
 C15A H15C 0.9600 . ?
 C15A C13A 1.56(4) . ?
 C32 H01S 0.9600 . ?
 C32 H01T 0.9600 . ?
 C32 H01U 0.9600 . ?
 C32 C13A 1.39(4) . ?
 C32 C14A 1.93(4) 3_656 ?
 C32 C31 1.42(4) . ?
 C17A H17A 0.9600 . ?
 C17A H17B 0.9600 . ?
 C17A H17C 0.9600 . ?
 C13A C14A 1.514(19) . ?
 C13A C14A 1.86(4) 3_656 ?
 C13A H14A 1.07(4) 3_656 ?
 C9A C11A 1.522(18) . ?
 C9A C10A 1.509(18) . ?
 C9A C12A 1.506(18) . ?
 O1A C1A 1.574(14) . ?
 C5 C4 1.568(18) . ?
 C16A H16A 0.9600 . ?
 C16A H16B 0.9600 . ?
 C16A H16C 0.9600 . ?
 C28 H0AA 0.9600 . ?
 C28 H0AB 0.9600 . ?
 C28 H0AC 0.9600 . ?
 C28 C27 1.515(17) . ?
 C14A H14A 0.76(5) 3_656 ?
 C14A H14A 0.9600 . ?
 C14A H14B 0.9600 . ?
 C14A H14C 0.9600 . ?
 C11A H11A 0.9600 . ?
 C11A H11B 0.9600 . ?
 C11A H11C 0.9600 . ?
 C10A H10D 0.9600 . ?
 C10A H10E 0.9600 . ?
 C10A H10F 0.9600 . ?
 C30 H25A 0.9600 . ?
 C30 H25B 0.9600 . ?
 C30 H25C 0.9600 . ?
 C30 C27 1.60(3) . ?
 C16 H1A 0.9600 . ?
 C16 H1B 0.9600 . ?
 C16 H1C 0.9600 . ?
 C5A C6A 1.54(3) . ?
 C5A C8A 1.47(3) . ?
 C5A N1A 1.43(2) . ?
 C6A H6AA 0.9600 . ?
 C6A H6AB 0.9600 . ?
 C6A H6AC 0.9600 . ?
 C8A H8AA 0.9600 . ?
 C8A H8AB 0.9600 . ?
 C8A H8AC 0.9600 . ?
 C18A H18A 0.9600 . ?
 C18A H18B 0.9600 . ?
 C18A H18C 0.9600 . ?
 C25 H4AA 0.9600 . ?
 C25 H4AB 0.9600 . ?
 C25 H4AC 0.9600 . ?
 C12A H12A 0.9600 . ?
 C12A H12B 0.9600 . ?
 C12A H12C 0.9600 . ?
 C4A C3A 1.3900 . ?
 C4A C3 1.3900 . ?
 C3A H3A 0.9300 . ?
 C3A C2A 1.3900 . ?
 C2A H2A 0.9300 . ?
 C2A C1A 1.3900 . ?
 C1A C4 1.3900 . ?
 C4 H00Q 0.9300 . ?
 C4 H 0.9300 . ?
 C4 C3 1.3900 . ?
 C3 H00S 0.9300 . ?
 C3 HA 0.9300 . ?
 C34 H10A 0.9600 . ?
 C34 H10B 0.9600 . ?
 C34 H10C 0.9600 . ?
 C34 C31 1.48(6) . ?
 C31 C33 1.511(19) . ?
 C33 H1AA 0.9600 . ?
 C33 H1AB 0.9600 . ?
 C33 H1AC 0.9600 . ?

loop_
  _geom_angle_atom_site_label_1
  _geom_angle_atom_site_label_2
  _geom_angle_atom_site_label_3
  _geom_angle
  _geom_angle_site_symmetry_1
  _geom_angle_site_symmetry_3
  _geom_angle_publ_flag
 O1 P1 P1A 103.8(2) . . ?
 O1 P1 N1 108.6(5) . . ?
 O1 P1 P2 99.4(2) . . ?
 N2 P1 P1A 35.8(2) . . ?
 N2 P1 O1 97.3(2) . . ?
 N2 P1 N1 74.2(5) . . ?
 N2 P1 P2 45.6(2) . . ?
 N1 P1 P2 30.2(5) . . ?
 N1A P1 P1A 53.5(4) . . ?
 N1A P1 O1 96.0(4) . . ?
 N1A P1 N2 88.9(4) . . ?
 N2 P1A P1 37.8(2) . . ?
 N2 P1A O4 99.1(4) . . ?
 N2 P1A N1A 75.0(5) . . ?
 O4 P1A P1 94.1(3) . . ?
 O4 P1A N1A 81.8(4) . . ?
 N1A P1A P1 37.5(4) . . ?
 O6 P3 P4 114.84(19) 3_656 . ?
 N3 P3 P4 40.9(3) . . ?
 N3 P3 O6 106.2(3) . 3_656 ?
 N3 P3 N4 81.1(4) . . ?
 N4 P3 P4 41.7(3) . . ?
 N4 P3 O6 98.2(4) . 3_656 ?
 O3 P4 P3 115.8(4) . . ?
 O3 P4 N3 102.4(6) . . ?
 O3 P4 N4 103.5(6) . . ?
 N3 P4 P3 40.8(3) . . ?
 N3 P4 N4 81.0(4) . . ?
 N4 P4 P3 41.8(3) . . ?
 C1 O1 P1 119.6(4) . . ?
 P1 N2 P2 91.3(3) . . ?
 P1A N2 P1 106.4(3) . . ?
 C19 N2 P1 132.6(5) . . ?
 C19 N2 P1A 121.1(5) . . ?
 C19 N2 P2 135.4(5) . . ?
 N5 P2A P3A 40.5(6) . . ?
 N5 P2A N2A 82.9(8) . . ?
 N5 P2A O1A 106.3(7) . . ?
 N2A P2A P3A 42.7(5) . . ?
 N2A P2A O1A 99.8(7) . . ?
 O1A P2A P3A 111.7(4) . . ?
 O6 P3A P2A 107.4(2) 3_656 . ?
 N5 P3A P2A 40.6(6) . . ?
 N5 P3A O6 105.4(5) . 3_656 ?
 N5 P3A N2A 81.9(7) . . ?
 N2A P3A P2A 41.7(4) . . ?
 C8 O4 P1A 112.6(5) . . ?
 C8 O4 P2 125.8(5) . . ?
 P3 O6 P3A 99.9(3) 3_656 3_656 ?
 C12 O6 P3 120.3(5) . 3_656 ?
 C12 O6 P3A 106.8(5) . 3_656 ?
 C10 C9 C8 119.7(6) . . ?
 C10 C9 C14 117.1(5) . . ?
 C14 C9 C8 123.1(6) . . ?
 P1 N1 C15 106.6(10) . . ?
 P2 N1 P1 106.9(9) . . ?
 P2 N1 C15 136.2(13) . . ?
 C9 C10 H00E 118.5 . . ?
 C11 C10 C9 123.0(6) . . ?
 C11 C10 H00E 118.5 . . ?
 O4 C8 C9 112.6(6) . . ?
 O5 C8 O4 122.1(6) . . ?
 O5 C8 C9 125.2(6) . . ?
 O6 C12 C11 121.8(7) . . ?
 C13 C12 O6 119.0(6) . . ?
 C13 C12 C11 119.2(6) . . ?
 C10 C11 C12 119.3(6) . . ?
 C10 C11 H00J 120.4 . . ?
 C12 C11 H00J 120.4 . . ?
 C9 C14 H00K 120.0 . . ?
 C13 C14 C9 120.0(6) . . ?
 C13 C14 H00K 120.0 . . ?
 C5 O3 P4 115.7(10) . . ?
 N2 C19 C22 109.1(5) . . ?
 N2 C19 C21 107.8(7) . . ?
 N2 C19 C20 106.9(7) . . ?
 C22 C19 C20 109.5(8) . . ?
 C21 C19 C22 111.2(8) . . ?
 C21 C19 C20 112.3(7) . . ?
 C7 C2 C1 121(2) . . ?
 C7 C2 C3 120.3(17) . . ?
 C3 C2 C1 117.2(16) . . ?
 P3 N3 P4 98.3(4) . . ?
 C23 N3 P3 129.0(7) . . ?
 C23 N3 P4 128.1(7) . . ?
 C12 C13 C14 121.4(6) . . ?
 C12 C13 H00P 119.3 . . ?
 C14 C13 H00P 119.3 . . ?
 O1 C1 C2 114.4(11) . . ?
 O1 C1 C4A 114.3(6) . . ?
 O2 C1 O1 121.9(8) . . ?
 O2 C1 C2 123.5(12) . . ?
 O2 C1 C4A 122.8(7) . . ?
 C19 C22 H00A 109.5 . . ?
 C19 C22 H00B 109.5 . . ?
 C19 C22 H00C 109.5 . . ?
 H00A C22 H00B 109.5 . . ?
 H00A C22 H00C 109.5 . . ?
 H00B C22 H00C 109.5 . . ?
 P4 N4 P3 96.5(5) . . ?
 C27 N4 P3 118.2(10) . . ?
 C27 N4 P4 124.0(10) . . ?
 C19 C21 H00D 109.5 . . ?
 C19 C21 H00F 109.5 . . ?
 C19 C21 H00G 109.5 . . ?
 H00D C21 H00F 109.5 . . ?
 H00D C21 H00G 109.5 . . ?
 H00F C21 H00G 109.5 . . ?
 H00H C29 H00I 109.5 . . ?
 H00H C29 H00L 109.5 . . ?
 H00I C29 H00L 109.5 . . ?
 C27 C29 H00H 109.5 . . ?
 C27 C29 H00I 109.5 . . ?
 C27 C29 H00L 109.5 . . ?
 C26 C23 N3 107.7(14) . . ?
 C24 C23 N3 107.2(15) . . ?
 C24 C23 C26 117(2) . . ?
 C24 C23 C25 104(2) . . ?
 C16A C23 C17A 99.5(18) . . ?
 C18A C23 C17A 111(2) . . ?
 C18A C23 C16A 110.6(19) . . ?
 C25 C23 N3 112.7(15) . . ?
 C25 C23 C26 109(2) . . ?
 C19 C20 H00M 109.5 . . ?
 C19 C20 H00N 109.5 . . ?
 C19 C20 H00O 109.5 . . ?
 H00M C20 H00N 109.5 . . ?
 H00M C20 H00O 109.5 . . ?
 H00N C20 H00O 109.5 . . ?
 C2 C7 H00Z 119.1 . . ?
 C6 C7 C2 121.8(19) . . ?
 C6 C7 H00Z 119.1 . . ?
 C17 C15 N1 103.3(15) . . ?
 C17 C15 C16 109.2(17) . . ?
 C18 C15 N1 118.2(16) . . ?
 C18 C15 C17 120(2) . . ?
 C18 C15 C16 110.0(18) . . ?
 C16 C15 N1 91.8(15) . . ?
 P3A N5 P2A 98.9(9) . . ?
 C13A N5 P2A 129.9(18) . . ?
 C13A N5 P3A 130.7(18) . . ?
 P2A N2A P3A 95.7(7) . . ?
 C9A N2A P2A 132.4(13) . . ?
 C9A N2A P3A 131.2(12) . . ?
 C7 C6 H013 119.6 . . ?
 C5 C6 C7 120.7(17) . . ?
 C5 C6 H013 119.6 . . ?
 C15 C17 H01A 109.5 . . ?
 C15 C17 H01B 109.5 . . ?
 C15 C17 H01C 109.5 . . ?
 H01A C17 H01B 109.5 . . ?
 H01A C17 H01C 109.5 . . ?
 H01B C17 H01C 109.5 . . ?
 C23 C26 H01D 109.5 . . ?
 C23 C26 H01E 109.5 . . ?
 C23 C26 H01F 109.5 . . ?
 H01D C26 H01E 109.5 . . ?
 H01D C26 H01F 109.5 . . ?
 H01E C26 H01F 109.5 . . ?
 C15 C18 H01G 109.5 . . ?
 C15 C18 H01H 109.5 . . ?
 C15 C18 H01I 109.5 . . ?
 H01G C18 H01H 109.5 . . ?
 H01G C18 H01I 109.5 . . ?
 H01H C18 H01I 109.5 . . ?
 C23 C24 H01J 109.5 . . ?
 C23 C24 H01K 109.5 . . ?
 C23 C24 H01L 109.5 . . ?
 H01J C24 H01K 109.5 . . ?
 H01J C24 H01L 109.5 . . ?
 H01K C24 H01L 109.5 . . ?
 H7AA C7A H7AB 109.5 . . ?
 H7AA C7A H7AC 109.5 . . ?
 H7AB C7A H7AC 109.5 . . ?
 C5A C7A H7AA 109.5 . . ?
 C5A C7A H7AB 109.5 . . ?
 C5A C7A H7AC 109.5 . . ?
 H15A C15A H15B 109.5 . . ?
 H15A C15A H15C 109.5 . . ?
 H15B C15A H15C 109.5 . . ?
 C13A C15A H15A 109.5 . . ?
 C13A C15A H15B 109.5 . . ?
 C13A C15A H15C 109.5 . . ?
 H01S C32 H01T 109.5 . . ?
 H01S C32 H01U 109.5 . . ?
 H01T C32 H01U 109.5 . . ?
 C31 C32 H01S 109.5 . . ?
 C31 C32 H01T 109.5 . . ?
 C31 C32 H01U 109.5 . . ?
 C31 C32 C14A 90(2) . 3_656 ?
 C23 C17A H17A 109.5 . . ?
 C23 C17A H17B 109.5 . . ?
 C23 C17A H17C 109.5 . . ?
 H17A C17A H17B 109.5 . . ?
 H17A C17A H17C 109.5 . . ?
 H17B C17A H17C 109.5 . . ?
 N5 C13A C15A 106(2) . . ?
 N5 C13A C14A 98(2) . 3_656 ?
 N5 C13A C14A 112(3) . . ?
 N5 C13A H14A 97(10) . 3_656 ?
 C15A C13A H14A 137(3) . 3_656 ?
 C32 C13A N5 114(3) . . ?
 C32 C13A C15A 111(3) . . ?
 C32 C13A C14A 106(2) . . ?
 C32 C13A C14A 71(2) . 3_656 ?
 C32 C13A H14A 92(10) . 3_656 ?
 C14A C13A C15A 108(2) . . ?
 C14A C13A H14A 28(3) . 3_656 ?
 C14A C13A H14A 22(8) 3_656 3_656 ?
 N2A C9A C11A 120.7(16) . . ?
 N2A C9A C10A 95.4(18) . . ?
 N2A C9A C12A 110.3(18) . . ?
 C10A C9A C11A 119(2) . . ?
 C12A C9A C11A 104.4(19) . . ?
 C12A C9A C10A 106(2) . . ?
 C1A O1A P2A 134.9(8) . . ?
 O3 C5 C4 111.9(13) . . ?
 C6 C5 O3 122.5(16) . . ?
 C6 C5 C4 125.1(14) . . ?
 C23 C16A H16A 109.5 . . ?
 C23 C16A H16B 109.5 . . ?
 C23 C16A H16C 109.5 . . ?
 H16A C16A H16B 109.5 . . ?
 H16A C16A H16C 109.5 . . ?
 H16B C16A H16C 109.5 . . ?
 H0AA C28 H0AB 109.5 . . ?
 H0AA C28 H0AC 109.5 . . ?
 H0AB C28 H0AC 109.5 . . ?
 C27 C28 H0AA 109.5 . . ?
 C27 C28 H0AB 109.5 . . ?
 C27 C28 H0AC 109.5 . . ?
 C13A C14A H14A 42(3) . 3_656 ?
 C13A C14A H14A 109.5 . . ?
 C13A C14A H14B 109.5 . . ?
 C13A C14A H14C 109.5 . . ?
 H14A C14A H14A 72.8 . 3_656 ?
 H14A C14A H14B 109.5 . . ?
 H14A C14A H14C 109.5 . . ?
 H14B C14A H14A 142.2 . 3_656 ?
 H14B C14A H14C 109.5 . . ?
 H14C C14A H14A 104.6 . 3_656 ?
 C9A C11A H11A 109.5 . . ?
 C9A C11A H11B 109.5 . . ?
 C9A C11A H11C 109.5 . . ?
 H11A C11A H11B 109.5 . . ?
 H11A C11A H11C 109.5 . . ?
 H11B C11A H11C 109.5 . . ?
 C9A C10A H10D 109.5 . . ?
 C9A C10A H10E 109.5 . . ?
 C9A C10A H10F 109.5 . . ?
 H10D C10A H10E 109.5 . . ?
 H10D C10A H10F 109.5 . . ?
 H10E C10A H10F 109.5 . . ?
 H25A C30 H25B 109.5 . . ?
 H25A C30 H25C 109.5 . . ?
 H25B C30 H25C 109.5 . . ?
 C27 C30 H25A 109.5 . . ?
 C27 C30 H25B 109.5 . . ?
 C27 C30 H25C 109.5 . . ?
 C15 C16 H1A 109.5 . . ?
 C15 C16 H1B 109.5 . . ?
 C15 C16 H1C 109.5 . . ?
 H1A C16 H1B 109.5 . . ?
 H1A C16 H1C 109.5 . . ?
 H1B C16 H1C 109.5 . . ?
 C6A C5A C7A 101.3(18) . . ?
 C8A C5A C7A 109.4(18) . . ?
 C8A C5A C6A 114.2(19) . . ?
 N1A C5A C7A 128.8(17) . . ?
 N1A C5A C6A 103.0(15) . . ?
 N1A C5A C8A 100.5(17) . . ?
 C5A C6A H6AA 109.5 . . ?
 C5A C6A H6AB 109.5 . . ?
 C5A C6A H6AC 109.5 . . ?
 H6AA C6A H6AB 109.5 . . ?
 H6AA C6A H6AC 109.5 . . ?
 H6AB C6A H6AC 109.5 . . ?
 C5A C8A H8AA 109.5 . . ?
 C5A C8A H8AB 109.5 . . ?
 C5A C8A H8AC 109.5 . . ?
 H8AA C8A H8AB 109.5 . . ?
 H8AA C8A H8AC 109.5 . . ?
 H8AB C8A H8AC 109.5 . . ?
 P1 N1A P1A 89.0(5) . . ?
 C5A N1A P1 149.7(13) . . ?
 C5A N1A P1A 103.4(12) . . ?
 N2 P2 P1 43.1(2) . . ?
 O4 P2 P1 107.0(3) . . ?
 O4 P2 N2 102.0(4) . . ?
 N1 P2 P1 42.9(7) . . ?
 N1 P2 N2 84.1(8) . . ?
 N1 P2 O4 117.5(7) . . ?
 C23 C18A H18A 109.5 . . ?
 C23 C18A H18B 109.5 . . ?
 C23 C18A H18C 109.5 . . ?
 H18A C18A H18B 109.5 . . ?
 H18A C18A H18C 109.5 . . ?
 H18B C18A H18C 109.5 . . ?
 C23 C25 H4AA 109.5 . . ?
 C23 C25 H4AB 109.5 . . ?
 C23 C25 H4AC 109.5 . . ?
 H4AA C25 H4AB 109.5 . . ?
 H4AA C25 H4AC 109.5 . . ?
 H4AB C25 H4AC 109.5 . . ?
 C29 C27 N4 101.2(17) . . ?
 C29 C27 C30 118(2) . . ?
 C28 C27 N4 101.3(18) . . ?
 C28 C27 C29 106(2) . . ?
 C28 C27 C30 115(2) . . ?
 C30 C27 N4 113.1(18) . . ?
 C9A C12A H12A 109.5 . . ?
 C9A C12A H12B 109.5 . . ?
 C9A C12A H12C 109.5 . . ?
 H12A C12A H12B 109.5 . . ?
 H12A C12A H12C 109.5 . . ?
 H12B C12A H12C 109.5 . . ?
 C3A C4A C1 118.4(6) . . ?
 C3A C4A C3 120.0 . . ?
 C3 C4A C1 121.5(6) . . ?
 C4A C3A H3A 120.0 . . ?
 C2A C3A C4A 120.0 . . ?
 C2A C3A H3A 120.0 . . ?
 C3A C2A H2A 120.0 . . ?
 C3A C2A C1A 120.0 . . ?
 C1A C2A H2A 120.0 . . ?
 C2A C1A O1A 137.6(7) . . ?
 C4 C1A O1A 102.1(7) . . ?
 C4 C1A C2A 120.0 . . ?
 C5 C4 H00Q 123.6 . . ?
 C1A C4 H 120.0 . . ?
 C1A C4 C3 120.0 . . ?
 C3 C4 C5 112.9(8) . . ?
 C3 C4 H00Q 123.6 . . ?
 C3 C4 H 120.0 . . ?
 C2 C3 H00S 120.7 . . ?
 C4A C3 HA 120.0 . . ?
 C4 C3 C2 118.5(10) . . ?
 C4 C3 C4A 120.0 . . ?
 C4 C3 H00S 120.7 . . ?
 C4 C3 HA 120.0 . . ?
 H10A C34 H10B 109.5 . . ?
 H10A C34 H10C 109.5 . . ?
 H10B C34 H10C 109.5 . . ?
 C31 C34 H10A 109.5 . . ?
 C31 C34 H10B 109.5 . . ?
 C31 C34 H10C 109.5 . . ?
 C32 C31 N5 104(3) . . ?
 C32 C31 C34 125(4) . . ?
 C32 C31 C33 103(2) . . ?
 C34 C31 N5 112(3) . . ?
 C34 C31 C33 98(3) . . ?
 C33 C31 N5 115(3) . . ?
 C31 C33 H1AA 109.5 . . ?
 C31 C33 H1AB 109.5 . . ?
 C31 C33 H1AC 109.5 . . ?
 H1AA C33 H1AB 109.5 . . ?
 H1AA C33 H1AC 109.5 . . ?
 H1AB C33 H1AC 109.5 . . ?

loop_
  _geom_torsion_atom_site_label_1
  _geom_torsion_atom_site_label_2
  _geom_torsion_atom_site_label_3
  _geom_torsion_atom_site_label_4
  _geom_torsion
  _geom_torsion_site_symmetry_1
  _geom_torsion_site_symmetry_2
  _geom_torsion_site_symmetry_3
  _geom_torsion_site_symmetry_4
  _geom_torsion_publ_flag
 P1 P1A N2 C19 -179.0(6) . . . . ?
 P1 P1A O4 C8 152.5(4) . . . . ?
 P1 O1 C1 O2 -6.2(13) . . . . ?
 P1 O1 C1 C2 168.6(12) . . . . ?
 P1 O1 C1 C4A -175.2(6) . . . . ?
 P1 N2 C19 C22 -96.2(8) . . . . ?
 P1 N2 C19 C21 24.6(9) . . . . ?
 P1 N2 C19 C20 145.5(6) . . . . ?
 P1 N2 P2 O4 102.0(4) . . . . ?
 P1 N2 P2 N1 -14.9(6) . . . . ?
 P1 N1 C15 C17 -51.8(16) . . . . ?
 P1 N1 C15 C18 84(2) . . . . ?
 P1 N1 C15 C16 -162.0(11) . . . . ?
 P1 N1 P2 N2 15.0(6) . . . . ?
 P1 N1 P2 O4 -85.5(9) . . . . ?
 P1A P1 O1 C1 148.4(6) . . . . ?
 P1A P1 N2 C19 178.9(7) . . . . ?
 P1A P1 N1A C5A 115(3) . . . . ?
 P1A N2 C19 C22 82.5(8) . . . . ?
 P1A N2 C19 C21 -156.7(6) . . . . ?
 P1A N2 C19 C20 -35.7(8) . . . . ?
 P1A O4 C8 O5 7.1(9) . . . . ?
 P1A O4 C8 C9 -172.1(5) . . . . ?
 P3 P4 O3 C5 172.9(12) . . . . ?
 P3 P4 N3 C23 -157.3(11) . . . . ?
 P3 P4 N4 C27 130.6(14) . . . . ?
 P3 O6 C12 C11 19.1(10) 3_656 . . . ?
 P3 O6 C12 C13 -162.3(6) 3_656 . . . ?
 P3 N3 C23 C26 49.3(19) . . . . ?
 P3 N3 C23 C24 176.0(16) . . . . ?
 P3 N3 C23 C25 -70.5(18) . . . . ?
 P3 N4 C27 C29 -67.1(17) . . . . ?
 P3 N4 C27 C28 -176.4(14) . . . . ?
 P3 N4 C27 C30 60(2) . . . . ?
 P4 P3 N3 C23 157.0(12) . . . . ?
 P4 P3 N4 C27 -134.4(14) . . . . ?
 P4 O3 C5 C6 38(3) . . . . ?
 P4 O3 C5 C4 -150.0(10) . . . . ?
 P4 N3 C23 C26 -160.2(15) . . . . ?
 P4 N3 C23 C24 -33(2) . . . . ?
 P4 N3 C23 C25 80.1(18) . . . . ?
 P4 N4 C27 C29 171.8(13) . . . . ?
 P4 N4 C27 C28 62(2) . . . . ?
 P4 N4 C27 C30 -61(2) . . . . ?
 O1 P1 N2 P1A -103.5(3) . . . . ?
 O1 P1 N2 C19 75.4(6) . . . . ?
 O1 P1 N2 P2 -96.0(3) . . . . ?
 O1 P1 N1 C15 -75.1(10) . . . . ?
 O1 P1 N1 P2 76.3(8) . . . . ?
 O1 P1 N1A P1A 102.7(4) . . . . ?
 O1 P1 N1A C5A -142(2) . . . . ?
 O1 C1 C4A C3A 174.0(6) . . . . ?
 O1 C1 C4A C3 -10.5(12) . . . . ?
 N2 P1 O1 C1 -175.8(6) . . . . ?
 N2 P1 N1 C15 -167.6(11) . . . . ?
 N2 P1 N1 P2 -16.2(7) . . . . ?
 N2 P1 N1A P1A 5.5(4) . . . . ?
 N2 P1 N1A C5A 121(2) . . . . ?
 N2 P1A O4 C8 114.8(5) . . . . ?
 P2A P3A N5 C13A -172(2) . . . . ?
 P2A P3A N2A C9A 171(3) . . . . ?
 P2A N5 C13A C15A -131(2) . . . . ?
 P2A N5 C13A C32 -9(3) . . . . ?
 P2A N5 C13A C14A 64(2) . . . 3_656 ?
 P2A N5 C13A C14A 111(2) . . . . ?
 P2A N2A C9A C11A 140.3(19) . . . . ?
 P2A N2A C9A C10A -91(2) . . . . ?
 P2A N2A C9A C12A 18(3) . . . . ?
 P2A O1A C1A C2A 138.0(11) . . . . ?
 P2A O1A C1A C4 -35.5(15) . . . . ?
 P3A P2A N5 C13A 172(2) . . . . ?
 P3A P2A N2A C9A -171(3) . . . . ?
 P3A P2A O1A C1A -178.5(12) . . . . ?
 P3A O6 C12 C11 131.7(6) 3_656 . . . ?
 P3A O6 C12 C13 -49.7(7) 3_656 . . . ?
 P3A N5 C13A C15A 39(3) . . . . ?
 P3A N5 C13A C32 160.9(18) . . . . ?
 P3A N5 C13A C14A -126.4(17) . . . 3_656 ?
 P3A N5 C13A C14A -80(3) . . . . ?
 P3A N2A C9A C11A -28(3) . . . . ?
 P3A N2A C9A C10A 101(2) . . . . ?
 P3A N2A C9A C12A -149.4(18) . . . . ?
 O4 P1A N2 P1 84.9(4) . . . . ?
 O4 P1A N2 C19 -94.1(5) . . . . ?
 O6 P3 N3 P4 109.4(4) 3_656 . . . ?
 O6 P3 N3 C23 -93.6(10) 3_656 . . . ?
 O6 P3 N4 P4 -118.4(5) 3_656 . . . ?
 O6 P3 N4 C27 107.1(12) 3_656 . . . ?
 O6 P3A N5 P2A -99.0(6) 3_656 . . . ?
 O6 P3A N5 C13A 88.9(19) 3_656 . . . ?
 O6 P3A N2A P2A 111.1(7) 3_656 . . . ?
 O6 P3A N2A C9A -78(2) 3_656 . . . ?
 O6 C12 C11 C10 179.5(7) . . . . ?
 O6 C12 C13 C14 179.3(7) . . . . ?
 C9 C10 C11 C12 1.1(11) . . . . ?
 C9 C14 C13 C12 1.3(11) . . . . ?
 N1 P1 O1 C1 108.5(8) . . . . ?
 N1 P1 N2 C19 -177.3(7) . . . . ?
 N1 P1 N2 P2 11.3(5) . . . . ?
 C10 C9 C8 O4 -175.8(6) . . . . ?
 C10 C9 C8 O5 5.1(11) . . . . ?
 C10 C9 C14 C13 0.6(10) . . . . ?
 C8 O4 P2 P1 145.0(5) . . . . ?
 C8 O4 P2 N2 100.7(6) . . . . ?
 C8 O4 P2 N1 -169.8(9) . . . . ?
 C8 C9 C10 C11 -179.6(6) . . . . ?
 C8 C9 C14 C13 178.3(6) . . . . ?
 O2 C1 C4A C3A 5.1(14) . . . . ?
 O2 C1 C4A C3 -179.4(9) . . . . ?
 C11 C12 C13 C14 -2.0(12) . . . . ?
 C14 C9 C10 C11 -1.8(10) . . . . ?
 C14 C9 C8 O4 6.6(9) . . . . ?
 C14 C9 C8 O5 -172.6(7) . . . . ?
 O3 P4 N3 P3 -115.3(5) . . . . ?
 O3 P4 N3 C23 87.4(11) . . . . ?
 O3 P4 N4 P3 113.8(7) . . . . ?
 O3 P4 N4 C27 -115.6(13) . . . . ?
 O3 C5 C4 C3 -165.5(12) . . . . ?
 C19 N2 P2 P1 -170.9(7) . . . . ?
 C19 N2 P2 O4 -68.9(7) . . . . ?
 C19 N2 P2 N1 174.2(8) . . . . ?
 C2 C7 C6 C5 9(3) . . . . ?
 N3 P3 N4 P4 -13.1(5) . . . . ?
 N3 P3 N4 C27 -147.6(12) . . . . ?
 N3 P4 O3 C5 -146.1(13) . . . . ?
 N3 P4 N4 P3 13.1(5) . . . . ?
 N3 P4 N4 C27 143.7(13) . . . . ?
 C13 C12 C11 C10 0.9(11) . . . . ?
 C1 C2 C7 C6 -169.6(17) . . . . ?
 C1 C2 C3 C4 167.5(12) . . . . ?
 C1 C4A C3A C2A 175.6(8) . . . . ?
 C1 C4A C3 C4 -175.4(8) . . . . ?
 N4 P3 N3 P4 13.4(5) . . . . ?
 N4 P3 N3 C23 170.3(11) . . . . ?
 N4 P4 O3 C5 130.3(13) . . . . ?
 N4 P4 N3 P3 -13.4(5) . . . . ?
 N4 P4 N3 C23 -170.6(11) . . . . ?
 C7 C2 C1 O1 -172.4(17) . . . . ?
 C7 C2 C1 O2 2(3) . . . . ?
 C7 C2 C3 C4 3(3) . . . . ?
 C7 C6 C5 O3 161.7(17) . . . . ?
 C7 C6 C5 C4 -10(3) . . . . ?
 C15 N1 P2 P1 139(2) . . . . ?
 C15 N1 P2 N2 153.5(16) . . . . ?
 C15 N1 P2 O4 53.0(19) . . . . ?
 N5 P2A N2A P3A -6.1(8) . . . . ?
 N5 P2A N2A C9A -177(2) . . . . ?
 N5 P2A O1A C1A 138.9(14) . . . . ?
 N5 P3A N2A P2A 6.1(8) . . . . ?
 N5 P3A N2A C9A 177(2) . . . . ?
 N2A P2A N5 P3A 6.4(8) . . . . ?
 N2A P2A N5 C13A 179(2) . . . . ?
 N2A P2A O1A C1A -135.8(14) . . . . ?
 N2A P3A N5 P2A -6.3(8) . . . . ?
 N2A P3A N5 C13A -178(2) . . . . ?
 C6 C5 C4 C3 7(2) . . . . ?
 C7A C5A N1A P1 -79(3) . . . . ?
 C7A C5A N1A P1A 33(2) . . . . ?
 O1A P2A N5 P3A 104.5(7) . . . . ?
 O1A P2A N5 C13A -83(2) . . . . ?
 O1A P2A N2A P3A -111.5(8) . . . . ?
 O1A P2A N2A C9A 78(2) . . . . ?
 O1A C1A C4 C3 175.0(8) . . . . ?
 C5 C4 C3 C2 -2.7(17) . . . . ?
 C14A C32 C13A N5 90(2) 3_656 . . . ?
 C14A C32 C13A C15A -150(3) 3_656 . . . ?
 C14A C32 C13A C14A -33(3) 3_656 . . . ?
 C6A C5A N1A P1 165.0(18) . . . . ?
 C6A C5A N1A P1A -83.2(16) . . . . ?
 C8A C5A N1A P1 47(3) . . . . ?
 C8A C5A N1A P1A 158.7(14) . . . . ?
 N1A P1 O1 C1 94.6(7) . . . . ?
 N1A P1 N2 P1A -7.6(5) . . . . ?
 N1A P1 N2 C19 171.3(6) . . . . ?
 N1A P1A N2 P1 5.9(4) . . . . ?
 N1A P1A N2 C19 -173.1(5) . . . . ?
 N1A P1A O4 C8 -171.9(6) . . . . ?
 P2 P1 O1 C1 138.2(6) . . . . ?
 P2 P1 N2 C19 171.4(7) . . . . ?
 P2 P1 N1 C15 -151.4(15) . . . . ?
 P2 N2 C19 C22 71.4(9) . . . . ?
 P2 N2 C19 C21 -167.8(6) . . . . ?
 P2 N2 C19 C20 -46.8(9) . . . . ?
 P2 O4 C8 O5 -2.1(11) . . . . ?
 P2 O4 C8 C9 178.8(5) . . . . ?
 P2 N1 C15 C17 169.6(15) . . . . ?
 P2 N1 C15 C18 -55(3) . . . . ?
 P2 N1 C15 C16 59(2) . . . . ?
 C4A C3A C2A C1A 0.0 . . . . ?
 C3A C4A C3 C4 0.0 . . . . ?
 C3A C2A C1A O1A -172.7(11) . . . . ?
 C3A C2A C1A C4 0.0 . . . . ?
 C2A C1A C4 C3 0.0 . . . . ?
 C1A C4 C3 C4A 0.0 . . . . ?
 C3 C2 C1 O1 23(2) . . . . ?
 C3 C2 C1 O2 -162.5(16) . . . . ?
 C3 C2 C7 C6 -5(3) . . . . ?
 C3 C4A C3A C2A 0.0 . . . . ?

_shelx_res_file
;
TITL fg642s_a.res in P2(1)/c
    fg642s_a.res
    created by SHELXL-2018/3 at 12:07:19 on 24-Nov-2021
REM Old TITL fg642s in P2(1)/c
REM SHELXT solution in P2(1)/c
REM R1 0.301, Rweak 0.021, Alpha 0.060, Orientation as input
REM Formula found by SHELXT: C29 N8 O8 P4
CELL 1.54178 13.1677 9.1799 32.2002 90 90.212 90
ZERR 2 0.0002 0.0001 0.0004 0 0.001 0
LATT 1
SYMM -X,0.5+Y,0.5-Z
SFAC C H N O P
UNIT 120 176 16 24 16
EQIV $1 1-X,-Y,1-Z
DFIX 1.54 C11A C9A
DANG 2.4 C18A C16A
DANG 2.4 C14A C15A
EADP C17A C25 C18A C26 C16A C24 C23
DANG 2.4 C32 C15A
DFIX 1.54 C27 C11A
DFIX 1.47 N2A C9A
DFIX 3.47 C11A P3A
DFIX 1.54 C12A C9A
DFIX 1.54 C14A C13A
DFIX 1.54 C28 C27
DFIX 1.54 C31 C33
DFIX 2.27 C34 C33
DFIX 2.27 C32 C33
DFIX 1.54 C10A C9A
DANG 2.4 C32 C14A
DANG 2.4 C30 C12A
EADP P2 N1 N2
EADP C6A N5
EADP C1A C3A C4 C3 C2
EADP C4 C3 C2 C3A C7 C6 C1A C5 C2A
EADP C9A C27
EADP C18 C15 C8A C17 C16 C7A C5A C6A
EADP C29 C12A
EADP C12A C29
EADP C10A C28 C29 C11A C30 C12A

L.S. 24
PLAN  16
SIZE 0.06 0.1 0.18
TEMP 23
CONF
FREE C14A C32_$1
FREE C14A C14A_$1
FREE C14A C13A_$1
BOND $H
MORE -1
fmap 2
acta
REM <olex2.extras>
REM <HklSrc "%./fg642s_a.hkl">
REM </olex2.extras>

WGHT    0.200000   10.000000
EXTI    0.001365
FVAR       0.35866
P1    5    0.099319    0.678825    0.334046    11.00000    0.06501    0.04892 =
         0.06866    0.00678   -0.00935    0.01439
PART 2
P1A   5    0.234671    0.635375    0.274422    10.50000    0.06743    0.07102 =
         0.06327    0.02063   -0.00321    0.02391

PART 1
P3    5    0.266347   -0.002673    0.627017    10.50000    0.03220    0.03654 =
         0.04273    0.00298    0.00121    0.00406

P4    5    0.179457    0.170702    0.575894    10.50000    0.04033    0.04685 =
         0.04837   -0.00204   -0.00773    0.01710
PART 0
O1    4    0.135102    0.559634    0.372052    11.00000    0.08563    0.07221 =
         0.05388    0.00277   -0.00775    0.02868

N2    3    0.129205    0.572174    0.292870    11.00000    0.05953    0.04127 =
         0.06228    0.01154   -0.00770    0.00038
PART 2
P2A   5    0.240076   -0.045816    0.508994    10.50000    0.06916    0.08304 =
         0.07442    0.01666   -0.00191    0.00493
P3A   5    0.322184   -0.212172    0.563761    10.50000    0.06919    0.08142 =
         0.07668    0.01291   -0.00267    0.01136

PART 0
O4    4    0.325218    0.538260    0.308909    11.00000    0.06746    0.07585 =
         0.10947    0.01808    0.00244    0.02057

O6    4    0.620343    0.083593    0.391468    11.00000    0.05973    0.13964 =
         0.08983    0.06156   -0.00732    0.01384
O5    4    0.383540    0.434545    0.250982    11.00000    0.13283    0.10586 =
         0.07699    0.01421   -0.02176    0.04849
C9    1    0.445386    0.351858    0.315740    11.00000    0.04741    0.04748 =
         0.06130    0.00337   -0.00573   -0.00099
PART 1
N1    3    0.209592    0.756324    0.312220    10.50000    0.05953    0.04127 =
         0.06228    0.01154   -0.00770    0.00038

PART 0
C10   1    0.514126    0.255775    0.299325    11.00000    0.07154    0.06399 =
         0.05297    0.00382    0.00131    0.00984
AFIX  43
H00E  2    0.520603    0.250965    0.270607    11.00000   -1.20000
AFIX   0

C8    1    0.384193    0.442463    0.288092    11.00000    0.06095    0.05171 =
         0.08149    0.00950   -0.00957    0.00464
O2    4    0.087922    0.711604    0.421916    11.00000    0.22508    0.11859 =
         0.09040   -0.02957   -0.02469    0.08764
C12   1    0.563249    0.171387    0.365961    11.00000    0.05229    0.08250 =
         0.06734    0.02524   -0.00936   -0.00186
C11   1    0.573137    0.167386    0.323048    11.00000    0.05833    0.08167 =
         0.07739    0.02159    0.00666    0.01992
AFIX  43
H00J  2    0.619678    0.104833    0.310712    11.00000   -1.20000
AFIX   0

C14   1    0.435323    0.353619    0.358930    11.00000    0.06335    0.07453 =
         0.06883   -0.00300    0.00905    0.00454
AFIX  43
H00K  2    0.389133    0.416461    0.371367    11.00000   -1.20000
AFIX   0

PART 1
O3    4    0.244454    0.208505    0.532633    10.50000    0.11016    0.11267 =
         0.03241    0.00058   -0.00005    0.07926

PART 0
C19   1    0.080236    0.445463    0.274442    11.00000    0.07981    0.06840 =
         0.08202   -0.00097   -0.03346    0.00636

PART 1
C2    1    0.134942    0.468208    0.441726    10.50000    0.06045    0.13146 =
         0.06896    0.02820   -0.00985    0.00221

N3    3    0.271206    0.174241    0.612843    10.50000    0.03654    0.03728 =
         0.03249    0.00509   -0.00179   -0.00037
PART 0
C13   1    0.493960    0.262066    0.383112    11.00000    0.09079    0.10088 =
         0.04702    0.01369   -0.00142   -0.00517
AFIX  43
H00P  2    0.485723    0.262648    0.411783    11.00000   -1.20000
AFIX   0

C1    1    0.119289    0.593603    0.411651    11.00000    0.11036    0.09205 =
         0.06877   -0.01354   -0.01577    0.04581
C22   1    0.130163    0.306894    0.291674    11.00000    0.12596    0.04520 =
         0.13681   -0.00180   -0.05199   -0.00553
AFIX 137
H00A  2    0.199295    0.301830    0.282421    11.00000   -1.50000
H00B  2    0.093686    0.223000    0.281907    11.00000   -1.50000
H00C  2    0.128737    0.309177    0.321473    11.00000   -1.50000
AFIX   0

PART 1
N4    3    0.196543   -0.012966    0.582073    10.50000    0.05747    0.04496 =
         0.06514   -0.02130   -0.03105    0.02127

PART 0
C21   1   -0.029827    0.451313    0.285205    11.00000    0.08786    0.09233 =
         0.16145    0.01154   -0.03063   -0.02168
AFIX 137
H00D  2   -0.037170    0.454107    0.314846    11.00000   -1.50000
H00F  2   -0.063418    0.366478    0.274421    11.00000   -1.50000
H00G  2   -0.059693    0.537119    0.273274    11.00000   -1.50000
AFIX   0

PART 1
C29   1    0.167631   -0.275994    0.580615    10.50000    0.13956
AFIX  33
H00H  2    0.192324   -0.293294    0.608267    10.50000   -1.50000
H00I  2    0.124163   -0.354814    0.572307    10.50000   -1.50000
H00L  2    0.223985   -0.269468    0.561877    10.50000   -1.50000
AFIX   0

PART 0
C23   1    0.309122    0.301755    0.636870    10.50000    0.08462    0.05187 =
         0.08208   -0.00723   -0.01451   -0.00525

C20   1    0.098111    0.454227    0.227372    11.00000    0.16270    0.12670 =
         0.07742   -0.01329   -0.03203    0.02866
AFIX 137
H00M  2    0.069905    0.543331    0.216817    11.00000   -1.50000
H00N  2    0.065876    0.372946    0.213978    11.00000   -1.50000
H00O  2    0.169719    0.451881    0.221919    11.00000   -1.50000
AFIX   0

PART 1
C7    1    0.109802    0.482571    0.483309    10.50000    0.06045    0.13146 =
         0.06896    0.02820   -0.00985    0.00221
AFIX  43
H00Z  2    0.073121    0.563791    0.491799    10.50000   -1.20000
AFIX   0

C15   1    0.256445    0.886169    0.349094    10.50000    0.10293    0.06351 =
         0.15116   -0.00062   -0.01877   -0.01952
PART 0
N5    3    0.352183   -0.129630    0.518542    10.50000    0.10293    0.06351 =
         0.15116   -0.00062   -0.01877   -0.01952

PART 2
N2A   3    0.210826   -0.110429    0.557499    10.50000    0.12398    0.09659 =
         0.07533    0.04231    0.02435    0.02564

PART 1
C6    1    0.136890    0.382693    0.511592    10.50000    0.06045    0.13146 =
         0.06896    0.02820   -0.00985    0.00221
AFIX  43
H013  2    0.110933    0.388267    0.538367    10.50000   -1.20000
AFIX   0

C17   1    0.161216    0.982348    0.358489    10.50000    0.10293    0.06351 =
         0.15116   -0.00062   -0.01877   -0.01952
AFIX 137
H01A  2    0.120042    0.990119    0.333922    10.50000   -1.50000
H01B  2    0.182794    1.077701    0.367007    10.50000   -1.50000
H01C  2    0.122362    0.938257    0.380302    10.50000   -1.50000
AFIX   0

C26   1    0.410739    0.263469    0.653748    10.25000    0.08462    0.05187 =
         0.08208   -0.00723   -0.01451   -0.00525
AFIX 137
H01D  2    0.430123    0.333378    0.674485    10.25000   -1.50000
H01E  2    0.459596    0.264097    0.631694    10.25000   -1.50000
H01F  2    0.408209    0.168175    0.665980    10.25000   -1.50000
AFIX   0

C18   1    0.320506    0.834017    0.382612    10.50000    0.10293    0.06351 =
         0.15116   -0.00062   -0.01877   -0.01952
AFIX 137
H01G  2    0.278827    0.795263    0.404372    10.50000   -1.50000
H01H  2    0.360464    0.913175    0.393282    10.50000   -1.50000
H01I  2    0.364679    0.759055    0.372390    10.50000   -1.50000
AFIX   0

C24   1    0.303602    0.421570    0.610978    10.25000    0.08462    0.05187 =
         0.08208   -0.00723   -0.01451   -0.00525
AFIX 137
H01J  2    0.326868    0.506403    0.625622    10.25000   -1.50000
H01K  2    0.234537    0.435867    0.602238    10.25000   -1.50000
H01L  2    0.345567    0.405674    0.587087    10.25000   -1.50000
AFIX   0

PART 2
C7A   1    0.289965    0.969036    0.282101    10.50000    0.10293    0.06351 =
         0.15116   -0.00062   -0.01877   -0.01952
AFIX 137
H7AA  2    0.337773    1.045873    0.287351    10.50000   -1.50000
H7AB  2    0.228154    1.009646    0.271241    10.50000   -1.50000
H7AC  2    0.317977    0.902198    0.262281    10.50000   -1.50000
AFIX   0

C15A  1    0.469692   -0.307468    0.493853    10.25000    0.07226
AFIX  33
H15A  2    0.479850   -0.338247    0.522057    10.25000   -1.50000
H15B  2    0.416440   -0.364275    0.481430    10.25000   -1.50000
H15C  2    0.531361   -0.320996    0.478519    10.25000   -1.50000
AFIX   0

PART 0
C32   1    0.424121   -0.094493    0.452731    10.50000    0.16006
PART 1
AFIX 137
H01S  2    0.358722   -0.094870    0.439456    10.50000   -1.50000
H01T  2    0.475261   -0.120629    0.432909    10.50000   -1.50000
H01U  2    0.438072    0.001064    0.463436    10.50000   -1.50000
AFIX   0

PART 2
C17A  1    0.220424    0.415093    0.642960    10.25000    0.08462    0.05187 =
         0.08208   -0.00723   -0.01451   -0.00525
AFIX 137
H17A  2    0.163144    0.367295    0.655303    10.25000   -1.50000
H17B  2    0.201030    0.454567    0.616486    10.25000   -1.50000
H17C  2    0.243101    0.492412    0.660798    10.25000   -1.50000
AFIX   0

C13A  1    0.439415   -0.142649    0.493126    10.25000    0.07523
C9A   1    0.121680   -0.104317    0.581427    10.50000    0.09412
O1A   4    0.258372    0.136903    0.520608    10.50000    0.10416    0.08458 =
         0.07454    0.03686   -0.03284   -0.01366
PART 1
C5    1    0.192865    0.288515    0.502966    10.50000    0.06045    0.13146 =
         0.06896    0.02820   -0.00985    0.00221

PART 2
C16A  1    0.379400    0.392075    0.609795    10.25000    0.08462    0.05187 =
         0.08208   -0.00723   -0.01451   -0.00525
AFIX 137
H16A  2    0.400453    0.477460    0.624732    10.25000   -1.50000
H16B  2    0.344159    0.420538    0.584936    10.25000   -1.50000
H16C  2    0.437978    0.335277    0.602614    10.25000   -1.50000
AFIX   0

PART 1
C28   1    0.070430   -0.111054    0.535251    10.50000    0.13956
AFIX  33
H0AA  2    0.032186   -0.022351    0.533011    10.50000   -1.50000
H0AB  2    0.128011   -0.106595    0.517095    10.50000   -1.50000
H0AC  2    0.028188   -0.191941    0.527525    10.50000   -1.50000
AFIX   0

PART 2
C14A  1    0.527797   -0.054523    0.509817    10.25000    0.08005
AFIX 137
H14A  2    0.526132    0.041466    0.498003    10.25000   -1.50000
H14B  2    0.590412   -0.101431    0.502537    10.25000   -1.50000
H14C  2    0.522878   -0.047737    0.539492    10.25000   -1.50000
AFIX   0

C11A  1    0.088032   -0.234761    0.607095    10.50000    0.13956
AFIX 137
H11A  2    0.106593   -0.323038    0.593057    10.50000   -1.50000
H11B  2    0.015696   -0.231871    0.610614    10.50000   -1.50000
H11C  2    0.120583   -0.231658    0.633807    10.50000   -1.50000
AFIX   0
C10A  1    0.148690    0.036013    0.603260    10.50000    0.13956
AFIX  33
H10D  2    0.095324    0.061815    0.622113    10.50000   -1.50000
H10E  2    0.210942    0.023367    0.618447    10.50000   -1.50000
H10F  2    0.156982    0.112107    0.583105    10.50000   -1.50000
AFIX   0

PART 1
C30   1    0.021530   -0.106186    0.614207    10.50000    0.13956
AFIX 137
H25A  2    0.052443   -0.108262    0.641248    10.50000   -1.50000
H25B  2   -0.028319   -0.182204    0.612227    10.50000   -1.50000
H25C  2   -0.010638   -0.013523    0.609922    10.50000   -1.50000
AFIX   0

C16   1    0.323135    0.963660    0.315137    10.50000    0.10293    0.06351 =
         0.15116   -0.00062   -0.01877   -0.01952
AFIX 137
H1A   2    0.359129    0.891587    0.299380    10.50000   -1.50000
H1B   2    0.370897    1.027668    0.328415    10.50000   -1.50000
H1C   2    0.280036    1.018963    0.296916    10.50000   -1.50000
AFIX   0

PART 2
C5A   1    0.267163    0.886661    0.323497    10.50000    0.10293    0.06351 =
         0.15116   -0.00062   -0.01877   -0.01952
C6A   1    0.374941    0.839827    0.337039    10.50000    0.10293    0.06351 =
         0.15116   -0.00062   -0.01877   -0.01952
AFIX 137
H6AA  2    0.399165    0.764965    0.318767    10.50000   -1.50000
H6AB  2    0.372926    0.803188    0.364948    10.50000   -1.50000
H6AC  2    0.419737    0.922211    0.335823    10.50000   -1.50000
AFIX   0
C8A   1    0.216624    0.986333    0.352620    10.50000    0.10293    0.06351 =
         0.15116   -0.00062   -0.01877   -0.01952
AFIX 137
H8AA  2    0.257636    1.071812    0.356386    10.50000   -1.50000
H8AB  2    0.207733    0.938463    0.378863    10.50000   -1.50000
H8AC  2    0.151522    1.013769    0.341616    10.50000   -1.50000
AFIX   0
N1A   3    0.208704    0.757562    0.329714    10.50000    0.08681    0.03122 =
         0.05772    0.00456   -0.01721    0.00475

PART 1
P2    5    0.249045    0.658078    0.287890    10.50000    0.05953    0.04127 =
         0.06228    0.01154   -0.00770    0.00038

PART 2
C18A  1    0.353286    0.270509    0.672685    10.25000    0.08462    0.05187 =
         0.08208   -0.00723   -0.01451   -0.00525
AFIX  33
H18A  2    0.307880    0.213526    0.689355    10.25000   -1.50000
H18B  2    0.414314    0.216125    0.667713    10.25000   -1.50000
H18C  2    0.369754    0.359173    0.687013    10.25000   -1.50000
AFIX   0

PART 1
C25   1    0.244681    0.339220    0.670513    10.25000    0.08462    0.05187 =
         0.08208   -0.00723   -0.01451   -0.00525
AFIX 137
H4AA  2    0.225193    0.252440    0.685087    10.25000   -1.50000
H4AB  2    0.185104    0.387285    0.660053    10.25000   -1.50000
H4AC  2    0.280206    0.403250    0.689130    10.25000   -1.50000
AFIX   0

C27   1    0.106578   -0.130430    0.579632    10.50000    0.09412
PART 2
C12A  1    0.031449   -0.070382    0.554223    10.50000    0.13956
AFIX 137
H12A  2   -0.018849   -0.019696    0.570177    10.50000   -1.50000
H12B  2    0.003110   -0.159483    0.543726    10.50000   -1.50000
H12C  2    0.052574   -0.010336    0.531426    10.50000   -1.50000
AFIX  66
C4A   1    0.160840    0.487949    0.441446    10.50000    0.06825    0.07964 =
         0.03356   -0.00569    0.00599    0.03110
C3A   1    0.156497    0.521140    0.483519    10.50000    0.06045    0.13146 =
         0.06896    0.02820   -0.00985    0.00221
AFIX  43
H3A   2    0.132071    0.611266    0.492097    10.50000   -1.20000
AFIX  65
C2A   1    0.188663    0.419628    0.512772    10.50000    0.06045    0.13146 =
         0.06896    0.02820   -0.00985    0.00221
AFIX  43
H2A   2    0.185757    0.441836    0.540922    10.50000   -1.20000
AFIX  65
C1A   1    0.225171    0.284925    0.499952    10.50000    0.06045    0.13146 =
         0.06896    0.02820   -0.00985    0.00221
PART 0
C4    1    0.229514    0.251732    0.457879    11.00000    0.06045    0.13146 =
         0.06896    0.02820   -0.00985    0.00221
PART 1
AFIX  43
H00Q  2    0.268639    0.170566    0.451400    10.50000   -1.20000
AFIX  43
PART 2
H     2    0.253941    0.161606    0.449301    10.50000   -1.20000
AFIX  65
PART 0
C3    1    0.197349    0.353243    0.428625    11.00000    0.06045    0.13146 =
         0.06896    0.02820   -0.00985    0.00221
PART 1
AFIX  43
H00S  2    0.216756    0.345155    0.400980    10.50000   -1.20000
AFIX  43
PART 2
HA    2    0.200255    0.331035    0.400475    10.50000   -1.20000
AFIX   0

PART 1
C34   1    0.517095   -0.259373    0.505334    10.25000    0.11542
AFIX 137
H10A  2    0.538617   -0.198368    0.527926    10.25000   -1.50000
H10B  2    0.570248   -0.265172    0.485076    10.25000   -1.50000
H10C  2    0.502236   -0.355177    0.515605    10.25000   -1.50000
AFIX   0

C31   1    0.424575   -0.196580    0.485839    10.25000    0.09508
C33   1    0.385585   -0.333467    0.465189    10.25000    0.14874
AFIX  33
H1AA  2    0.382843   -0.410834    0.485212    10.25000   -1.50000
H1AB  2    0.318787   -0.316106    0.454216    10.25000   -1.50000
H1AC  2    0.430347   -0.360446    0.443016    10.25000   -1.50000
AFIX   0
HKLF 4


REM  fg642s_a.res in P2(1)/c
REM wR2 = 0.3856, GooF = S = 1.098, Restrained GooF = 1.101 for all data
REM R1 = 0.1331 for 4936 Fo > 4sig(Fo) and 0.1589 for all 6855 data
REM 442 parameters refined using 14 restraints

END

WGHT      0.2000      0.0000

REM Highest difference peak  0.976,  deepest hole -0.604,  1-sigma level  0.136
Q1    1   0.2260  0.2228  0.4886  11.00000  0.05    0.98
Q2    1   0.1489 -0.0951  0.5091  11.00000  0.05    0.77
Q3    1   0.1396 -0.2785  0.5915  11.00000  0.05    0.66
Q4    1   0.4221 -0.3911  0.4941  11.00000  0.05    0.66
Q5    1   0.4524 -0.4071  0.5003  11.00000  0.05    0.66
Q6    1   0.2826  0.4392  0.6357  11.00000  0.05    0.62
Q7    1   0.2409  0.3576  0.5024  11.00000  0.05    0.60
Q8    1   0.1416  0.4461  0.4919  11.00000  0.05    0.59
Q9    1   0.2654  0.2780  0.6841  11.00000  0.05    0.59
Q10   1   0.3199  0.3312  0.6802  11.00000  0.05    0.59
Q11   1   0.3548 -0.2121  0.4972  11.00000  0.05    0.55
Q12   1   0.1746  0.6001  0.2832  11.00000  0.05    0.54
Q13   1   0.2212  0.3786  0.6552  11.00000  0.05    0.52
Q14   1   0.3141  0.8958  0.3534  11.00000  0.05    0.51
Q15   1   0.2815  0.4701  0.2980  11.00000  0.05    0.51
Q16   1   0.2658  0.1421  0.6072  11.00000  0.05    0.48
;
_shelx_res_checksum                11301
_shelx_hkl_file
;
  -1   0   0   19.60    1.40
  -1   0   0   19.40    1.50
  -1   0   0   20.10    1.40
  -1   0   0   18.60    1.30
   1   0   0   20.20    1.50
   1   0   0   17.80    1.50
   2   0   0 4045.70  250.17
  -2   0   0 3829.22  249.97
  -2   0   0 3731.33  250.07
  -2   0   0 3946.01  250.07
  -3   0   0 2927.71  193.38
  -3   0   0 3037.10  193.68
   3   0   0 3058.99  193.88
  -4   0   0  265.97   18.30
   4   0   0  283.07   19.00
  -4   0   0  287.67   18.60
  -5   0   0   13.60    2.00
  -5   0   0   14.00    1.70
   5   0   0   12.30    2.50
  -6   0   0  782.12   52.19
  -6   0   0  790.22   51.79
   6   0   0  816.22   52.79
   7   0   0   16.80    3.20
  -7   0   0   16.60    2.60
  -8   0   0  233.88   16.30
   8   0   0  216.98   16.90
  -9   0   0  119.19    9.60
   9   0   0  113.79   10.60
  -9   0   0  122.79    9.10
 -10   0   0    1.00    1.50
 -10   0   0   -0.50    2.00
 -11   0   0   -1.40    1.70
 -11   0   0    0.00    1.60
 -12   0   0   15.60    3.40
 -12   0   0   11.40    2.40
 -13   0   0    6.70    2.40
 -13   0   0    6.70    1.90
 -14   0   0   22.70    3.70
 -14   0   0   23.80    3.50
 -15   0   0    4.30    1.80
   0   1   0    0.40    0.10
   0   1   0    0.20    0.20
  -1  -1   0  230.98   15.30
   1  -1   0  234.08   15.50
  -1  -1   0  237.68   15.20
   1   1   0  235.78   15.30
  -1   1   0  232.78   15.50
   1   1   0  237.78   15.30
  -1   1   0  244.18   15.40
  -1   1   0  231.78   15.30
  -2  -1   0  233.28   15.50
   2  -1   0  242.08   15.90
  -2   1   0  234.98   15.40
   2   1   0  233.68   15.60
  -2   1   0  243.28   15.70
   2   1   0  247.38   15.70
  -2   1   0  229.48   15.50
   3  -1   0 1631.94  103.09
   3   1   0 1633.24  102.89
  -3   1   0 1491.55  102.49
  -3   1   0 1565.84  102.49
  -3   1   0 1641.84  102.79
   4  -1   0  689.33   43.90
  -4   1   0  636.54   43.00
  -4   1   0  631.84   43.00
  -4   1   0  686.83   43.50
   4   1   0  686.53   43.70
  -5  -1   0    0.30    0.40
  -5  -1   0    1.10    0.70
   5  -1   0   -0.80    1.30
   5   1   0   -0.80    1.20
  -5   1   0    0.30    0.70
  -5   1   0    0.20    0.60
  -5   1   0   -0.30    1.10
  -6  -1   0   61.69    5.30
   6  -1   0   62.49    6.10
  -6   1   0   65.09    5.00
  -6   1   0   71.19    4.80
   6   1   0   67.09    6.00
  -6   1   0   66.59    5.60
   7  -1   0  153.18   11.60
  -7   1   0  135.59    9.90
  -7   1   0  148.79   10.80
  -7   1   0  142.49   10.20
   7   1   0  155.38   11.50
   8  -1   0  112.29    9.60
   8   1   0   99.49    9.20
  -8   1   0  110.19    8.70
   9  -1   0   11.30    3.50
  -9  -1   0   12.40    2.90
   9  -1   0    8.00    2.30
  -9  -1   0   10.40    2.50
  -9  -1   0    9.20    2.00
   9   1   0    9.40    3.10
  -9   1   0   12.00    2.80
  -9   1   0    5.40    2.30
  -9   1   0   12.70    3.20
 -10  -1   0   91.39    7.30
 -10  -1   0   92.69    8.00
  10  -1   0   82.29    7.50
 -10   1   0   88.49    7.40
 -10   1   0   88.19    7.80
 -11  -1   0   -1.60    1.60
 -11  -1   0   -0.50    1.30
  11  -1   0   -1.10    1.70
 -11   1   0   -2.30    1.50
 -11   1   0    0.40    1.90
  12  -1   0    0.00    1.90
 -12  -1   0    3.40    2.10
 -12  -1   0    5.50    2.40
 -12   1   0    3.30    2.20
 -12   1   0    4.20    1.90
 -13  -1   0   16.40    3.20
 -13  -1   0   21.90    3.90
  13  -1   0   21.30    3.60
 -13   1   0   17.80    2.90
  14  -1   0    1.90    1.90
 -14  -1   0    5.10    2.10
 -14  -1   0    3.40    2.10
 -14   1   0    3.00    1.80
 -15  -1   0    1.30    1.40
 -15  -1   0   -0.50    1.50
 -15  -1   0    0.60    1.30
 -15   1   0    0.70    1.40
   0   2   0    1.90    0.50
   0   2   0    3.20    0.40
   1  -2   0  841.92   54.39
   1   2   0  842.92   54.09
  -1   2   0  841.52   54.29
  -1   2   0  881.21   54.29
  -1   2   0  796.22   54.39
  -2  -2   0   96.89    6.40
   2  -2   0   98.39    7.00
  -2   2   0   99.29    6.70
   2   2   0   96.59    6.70
  -2   2   0   92.79    6.50
  -2   2   0  104.79    6.90
  -3  -2   0  684.63   44.60
  -3   2   0  686.23   44.70
  -3   2   0  726.53   44.90
  -3   2   0  660.93   44.50
   3   2   0  720.53   44.90
   3   2   0  655.93   44.70
   4  -2   0  483.85   32.00
   4   2   0  482.75   31.60
  -4   2   0  483.95   31.20
  -4   2   0  457.65   31.00
  -4   2   0  482.05   31.60
  -5  -2   0    1.10    1.00
   5  -2   0    4.80    1.90
  -5   2   0    3.40    1.40
   5   2   0    7.20    1.80
  -5   2   0    5.20    1.10
  -5   2   0    5.40    1.00
   6  -2   0   11.30    2.70
   6   2   0   10.60    2.30
  -6   2   0    9.40    1.60
  -6   2   0   14.40    2.30
  -6   2   0   10.30    1.50
   7  -2   0  220.18   16.10
  -7   2   0  213.08   14.50
  -7   2   0  211.08   14.40
  -7   2   0  210.88   15.20
   7   2   0  207.48   15.60
  -8  -2   0   87.89    7.40
   8  -2   0   79.99    8.50
  -8   2   0   75.19    5.60
  -8   2   0   67.29    5.70
   8   2   0   79.09    7.30
  -8   2   0   60.89    6.30
   9  -2   0   99.99   10.40
   9  -2   0   95.29    7.60
  -9  -2   0  104.19    8.10
  -9  -2   0   93.29    7.40
  -9   2   0   70.39    7.50
 -10  -2   0   49.90    5.40
  10  -2   0   49.40    5.60
 -10  -2   0   48.00    6.00
 -10   2   0   44.30    5.60
 -11  -2   0   -0.60    1.40
 -11  -2   0    3.90    2.20
 -11  -2   0   -0.50    1.90
  11  -2   0    0.30    1.70
 -11   2   0   -1.10    2.00
 -12  -2   0    9.40    3.00
  12  -2   0   15.60    3.20
 -12  -2   0   16.50    3.40
 -12   2   0   12.40    2.90
  13  -2   0    0.80    1.90
 -13  -2   0    3.70    2.30
 -13  -2   0    2.90    2.10
 -13  -2   0    2.50    1.80
 -13   2   0    0.20    1.80
 -14  -2   0   -0.50    1.80
  14  -2   0   -1.10    1.50
 -14  -2   0   -3.50    1.40
 -14  -2   0   -0.50    1.40
 -14   2   0   -1.40    1.60
 -15  -2   0   10.70    2.20
 -15  -2   0    8.40    2.10
  15  -2   0    7.70    1.90
 -15   2   0   13.10    2.70
 -15   2   0    4.50    1.70
   0   3   0   -0.10    0.20
   0   3   0    0.30    0.30
  -1   3   0  462.85   30.20
  -1   3   0  468.05   30.10
  -1   3   0  459.15   30.30
  -2   3   0   35.40    3.10
  -2   3   0   38.60    2.80
  -2   3   0   39.00    3.20
  -2   3   0   35.70    3.40
  -3   3   0  163.48   11.40
  -3   3   0  174.78   11.80
   3   3   0  171.48   11.60
  -3   3   0  184.58   12.00
   4  -3   0   -0.90    0.80
  -4   3   0    1.30    0.90
  -4   3   0    1.50    1.20
   4   3   0    1.20    1.00
  -4   3   0    1.10    0.70
   5  -3   0   -0.90    1.00
  -5   3   0   -1.10    1.20
   5   3   0    0.00    1.10
  -5   3   0    0.50    0.70
  -5   3   0    0.70    1.00
  -6   3   0    0.50    0.80
  -6   3   0   -0.90    0.90
   6   3   0   -1.10    1.30
  -6   3   0    0.10    1.30
   7   3   0   34.20    4.30
  -7   3   0   25.70    3.00
  -7   3   0   31.50    4.10
  -8  -3   0   18.90    3.10
   8  -3   0   20.80    3.00
  -8  -3   0   18.40    3.40
   8  -3   0   13.70    2.70
  -8  -3   0   15.60    3.00
  -8   3   0   16.10    2.30
  -8   3   0   18.10    3.30
   8   3   0   11.30    3.00
  -8   3   0    5.80    2.70
  -9  -3   0  138.19   11.00
  -9  -3   0  132.49   10.60
   9  -3   0  138.49   10.60
  -9  -3   0  129.39   10.40
 -10  -3   0   73.89    7.20
 -10  -3   0   76.99    6.80
 -10  -3   0   64.39    6.70
 -10  -3   0   70.09    7.60
  10  -3   0   76.69    6.60
 -10   3   0   53.29    6.70
 -11  -3   0    5.10    2.30
 -11  -3   0    7.80    2.40
 -11  -3   0    8.60    3.00
  11  -3   0    9.10    2.60
 -11  -3   0    5.50    2.40
 -11   3   0    5.60    2.70
 -12  -3   0   -0.10    2.00
  12  -3   0   -0.10    1.70
 -12  -3   0    0.60    1.60
 -12  -3   0    0.70    2.10
 -12   3   0    0.90    2.40
  13  -3   0   -0.30    1.70
 -13  -3   0   -1.20    1.50
 -13  -3   0    0.70    1.80
 -13  -3   0    1.50    2.10
 -13   3   0    0.10    1.90
 -14  -3   0    0.60    1.90
 -14  -3   0    0.10    1.60
  14  -3   0    0.20    1.50
 -14  -3   0   -1.90    1.40
 -14   3   0    1.90    1.80
 -15  -3   0    0.90    1.40
  15  -3   0    0.10    1.20
 -15  -3   0    0.90    2.50
   0   4   0   13.40    1.70
  -1   4   0    4.30    1.20
  -1   4   0    5.10    0.90
  -1   4   0    3.60    1.00
  -2   4   0   50.09    3.60
  -2   4   0   42.70    3.80
  -2   4   0   47.00    3.80
  -3   4   0   25.20    2.20
  -3   4   0   27.00    2.80
  -3   4   0   23.00    2.90
  -4   4   0   80.89    6.80
  -4   4   0   84.89    6.40
  -5   4   0  137.29   10.30
  -5   4   0  123.99    9.30
  -6   4   0   89.19    7.10
  -6   4   0   97.79    8.30
   7  -4   0    9.00    2.20
  -7  -4   0   11.60    2.60
   7  -4   0    8.90    2.40
   7  -4   0    5.10    2.30
   7  -4   0    8.20    1.60
  -7  -4   0    8.80    2.60
  -7  -4   0    8.50    2.30
  -7  -4   0    8.10    2.50
  -7   4   0    8.70    1.80
  -7   4   0    6.70    2.40
  -8  -4   0   -1.90    1.60
  -8  -4   0    5.90    1.90
   8  -4   0    0.30    2.40
   8  -4   0   -2.10    1.10
   8  -4   0   -0.50    1.00
  -8  -4   0   -1.80    1.60
  -8  -4   0    0.40    1.90
  -8   4   0    0.30    1.30
  -8   4   0    8.20    3.10
   9  -4   0   15.40    3.30
  -9  -4   0   12.90    3.00
   9  -4   0   12.60    2.10
  -9  -4   0   12.40    3.30
  -9  -4   0   10.60    2.60
  -9  -4   0   15.50    3.00
   9  -4   0   15.60    3.00
  -9   4   0    8.30    3.50
 -10  -4   0   41.80    5.30
 -10  -4   0   40.10    5.60
 -10  -4   0   41.90    5.10
 -10  -4   0   40.60    5.00
  10  -4   0   41.30    4.00
  10  -4   0   48.40    5.40
 -10   4   0   28.90    5.30
 -11  -4   0   12.30    2.80
 -11  -4   0   17.10    3.60
  11  -4   0   16.60    3.30
  11  -4   0   17.40    2.40
 -11  -4   0   16.30    3.60
 -11   4   0   17.30    4.10
 -12  -4   0   -0.80    1.80
 -12  -4   0   -0.30    2.00
 -12  -4   0    1.80    1.60
  12  -4   0    1.40    1.90
 -12   4   0    0.80    2.30
 -13  -4   0    6.00    2.50
  13  -4   0    5.30    2.10
 -13  -4   0    4.00    2.00
 -13   4   0    2.70    2.10
  14  -4   0    2.90    1.50
 -14  -4   0    1.60    1.50
 -14  -4   0   -1.70    1.30
 -14   4   0    1.40    1.50
   0   5   0   -1.10    0.70
   0   5   0   -0.80    0.90
   1   5   0   36.10    3.30
  -1   5   0   42.90    4.00
   1   5   0   31.10    3.70
  -2   5   0   67.69    4.90
  -2   5   0   60.29    5.30
  -3   5   0   85.49    6.70
  -3   5   0   88.19    6.70
  -4   5   0   84.09    7.30
  -4   5   0   96.99    7.10
  -5  -5   0   76.49    6.60
   5  -5   0   76.99    6.00
   5  -5   0   82.29    6.30
  -5  -5   0   88.09    7.60
   5  -5   0   71.79    5.70
  -5  -5   0   75.39    6.30
  -5   5   0   79.89    6.20
  -5   5   0   54.99    7.00
   6  -5   0   10.40    2.40
  -6  -5   0    5.70    2.30
   6  -5   0   13.00    2.30
   6  -5   0   11.30    1.90
  -6  -5   0   11.40    2.40
   6  -5   0   15.60    2.50
  -6  -5   0   12.80    2.80
   6  -5   0   13.40    2.60
  -6  -5   0    7.20    2.20
  -6   5   0   11.10    5.10
  -6   5   0   11.20    2.20
  -7  -5   0  265.07   18.60
  -7  -5   0  274.77   18.60
   7  -5   0  268.57   18.30
   7  -5   0  255.27   17.80
  -7  -5   0  244.88   18.90
   7  -5   0  258.67   18.20
   7  -5   0  271.27   18.10
  -7  -5   0  258.07   18.90
  -7   5   0  257.97   18.20
   8  -5   0   20.00    3.10
  -8  -5   0   13.90    3.20
  -8  -5   0   16.70    3.60
   8  -5   0   18.10    2.50
  -8  -5   0   17.00    3.20
   8  -5   0   25.50    3.50
  -8  -5   0   17.40    3.60
   8  -5   0   18.70    3.40
  -8   5   0    5.50    3.20
   9  -5   0   -0.30    1.20
  -9  -5   0   -3.10    1.60
   9  -5   0   -0.90    1.50
  -9  -5   0   -0.30    1.70
   9  -5   0   -0.70    2.40
  -9  -5   0   -0.80    1.60
  -9   5   0    2.90    3.20
 -10  -5   0   10.40    3.20
  10  -5   0    5.60    2.20
 -10  -5   0    4.80    2.60
 -10  -5   0    4.90    2.00
  10  -5   0    6.70    1.70
 -10   5   0    7.00    3.30
  11  -5   0    9.90    2.60
 -11  -5   0    9.20    2.90
  11  -5   0    6.50    1.70
 -11  -5   0    9.30    3.10
 -11  -5   0    3.20    1.80
 -11   5   0    8.10    3.30
  12  -5   0    1.00    1.70
 -12  -5   0    1.10    2.00
 -12  -5   0    1.70    1.90
 -12   5   0    0.30    2.10
  13  -5   0    1.20    1.40
 -13  -5   0    1.70    1.70
 -13  -5   0    0.20    1.50
 -13   5   0    0.00    1.70
   0   6   0  156.28   11.70
   1  -6   0    5.70    1.90
   1  -6   0    8.30    1.60
  -1   6   0    8.10    2.20
   1   6   0    8.00    2.10
   2  -6   0  107.89    8.00
   2  -6   0   96.59    7.60
   2  -6   0  101.09    7.30
  -2   6   0   95.79    7.90
  -3  -6   0   10.30    2.30
   3  -6   0   15.70    2.70
   3  -6   0   10.10    1.80
  -3  -6   0    8.30    2.30
   3  -6   0   11.10    2.10
  -3  -6   0    9.10    2.10
  -3   6   0   11.80    2.40
   4  -6   0   46.20    4.70
   4  -6   0   48.40    4.10
   4  -6   0   51.89    5.20
  -4  -6   0   43.80    5.40
  -4  -6   0   48.40    5.10
  -4   6   0   49.90    4.60
   5  -6   0    8.20    2.10
  -5  -6   0    6.00    2.00
  -5  -6   0   13.60    2.90
  -5  -6   0   10.00    2.90
   5  -6   0    9.50    1.80
   5  -6   0   10.60    2.50
  -5   6   0    9.90    2.20
  -6  -6   0  148.29   11.60
   6  -6   0  161.28   11.10
  -6  -6   0  155.68   12.30
   6  -6   0  154.48   11.30
   6  -6   0  172.98   11.70
   6  -6   0  153.38   11.20
  -6  -6   0  141.39   12.10
   7  -6   0   47.60    5.00
  -7  -6   0   56.59    6.60
  -7  -6   0   40.00    5.10
   7  -6   0   45.90    5.00
  -7  -6   0   57.69    6.50
   7  -6   0   45.20    5.20
   7  -6   0   52.49    4.50
  -8  -6   0   45.40    5.90
   8  -6   0   39.50    4.10
  -8  -6   0   31.70    4.40
   8  -6   0   46.70    4.80
   8  -6   0   38.40    4.50
   8  -6   0   40.00    4.80
  -8  -6   0   43.50    6.00
   9  -6   0    0.00    1.60
  -9  -6   0   -0.10    2.00
  -9  -6   0    1.60    2.40
  -9  -6   0   -2.10    1.80
   9  -6   0   -0.30    2.40
  -9   6   0    1.70    3.00
 -10  -6   0    3.10    2.50
 -10  -6   0   11.60    3.20
  10  -6   0    2.70    1.80
  10  -6   0    5.30    1.60
 -10   6   0    2.90    3.00
 -11  -6   0   88.49    7.80
  11  -6   0   88.59    6.60
 -11   6   0   83.29    7.90
  12  -6   0   33.90    3.50
 -12  -6   0   27.60    3.90
  12  -6   0   25.70    3.40
 -12   6   0   35.40    3.90
 -13  -6   0   16.70    2.50
 -13   6   0   13.10    2.20
   0  -7   0   -0.20    1.50
   0  -7   0   -0.80    1.00
   0  -7   0    1.20    1.70
   0  -7   0   -0.10    1.50
   0   7   0    0.70    2.00
  -1  -7   0    0.20    1.60
  -1  -7   0   -1.20    0.90
  -1  -7   0   -0.30    1.70
   1  -7   0    0.30    1.00
   1  -7   0    0.50    1.50
   1  -7   0   -0.40    1.40
  -1  -7   0    0.40    1.70
   1  -7   0    1.20    2.10
  -1   7   0   -0.20    1.80
  -2  -7   0   21.60    2.70
  -2  -7   0   25.90    3.80
   2  -7   0   25.80    3.30
  -2  -7   0   20.90    3.20
  -2  -7   0   25.70    3.60
   2  -7   0   25.30    3.80
   2  -7   0   24.30    2.90
  -2   7   0   24.80    3.90
  -3  -7   0    9.20    2.80
  -3  -7   0    5.90    2.30
   3  -7   0   10.90    2.00
   3  -7   0    9.90    2.60
  -3  -7   0   10.20    2.30
   3  -7   0   11.10    2.20
   4  -7   0   86.59    7.20
  -4  -7   0   82.39    7.60
   4  -7   0   95.19    7.70
  -4  -7   0   84.09    7.20
   4  -7   0   90.59    6.90
  -5  -7   0   21.60    3.30
   5  -7   0   28.10    4.00
   5  -7   0   21.10    2.90
   5  -7   0   27.30    3.50
  -5  -7   0   23.60    4.10
   6  -7   0   11.40    2.50
   6  -7   0    9.30    2.10
   6  -7   0   14.60    3.20
  -6  -7   0   10.80    3.30
  -6  -7   0    9.80    2.40
   7  -7   0   28.50    3.50
  -7  -7   0   32.60    5.10
   7  -7   0   39.60    4.50
   7  -7   0   26.20    3.90
  -8  -7   0   23.00    4.20
   8  -7   0   19.70    3.60
   8  -7   0   20.90    2.70
  -8   7   0    7.00    3.30
  -9  -7   0    0.30    1.90
   9  -7   0    1.00    2.20
   9  -7   0   -0.10    1.20
  -9   7   0    2.30    2.90
  10  -7   0   15.90    2.20
 -10  -7   0   10.90    2.70
 -10   7   0   10.60    3.20
 -11  -7   0   11.00    2.50
  11  -7   0    7.90    1.50
 -11   7   0    9.70    2.50
 -12   7   0    3.10    1.60
   0  -8   0   20.50    3.20
   0  -8   0   21.00    2.60
   0  -8   0   18.60    3.30
  -1  -8   0   55.59    5.50
   1  -8   0   35.20    4.30
  -1  -8   0   38.20    4.40
   1  -8   0   39.60    4.80
  -1  -8   0   38.60    4.70
  -1  -8   0   38.80    3.80
   1  -8   0   37.40    3.90
   2  -8   0   48.40    5.00
  -2  -8   0   47.20    5.30
   2  -8   0   47.50    4.20
  -2  -8   0   43.40    4.10
  -2  -8   0   39.50    4.80
   2  -8   0   54.19    5.70
  -2  -8   0   45.30    4.90
  -3  -8   0    3.40    1.80
   3  -8   0    4.00    1.60
   3  -8   0    6.00    2.10
   3  -8   0    2.20    2.20
  -3  -8   0    0.60    1.90
  -3  -8   0    3.90    1.70
  -4  -8   0  178.98   14.50
   4  -8   0  201.68   13.70
   4  -8   0  210.48   14.50
   4  -8   0  196.58   14.00
  -4  -8   0  186.88   14.00
  -5  -8   0   13.00    3.40
   5  -8   0   19.40    3.60
   5  -8   0   14.40    2.90
   5  -8   0   14.80    2.40
   6  -8   0    1.10    2.50
   6  -8   0   -0.30    1.90
   6  -8   0   -0.70    1.20
  -6  -8   0    0.00    2.00
   7  -8   0    0.10    2.50
   7  -8   0    2.10    2.20
  -7  -8   0   -1.10    2.00
   7  -8   0    0.30    1.30
  -7   8   0    1.80    3.00
   8  -8   0   -1.90    1.10
   8  -8   0    1.90    2.30
  -8  -8   0    0.90    2.10
  -8   8   0    2.00    2.90
  -9  -8   0    6.70    2.40
   9  -8   0   12.10    2.70
   9  -8   0   13.70    2.00
  10  -8   0    3.30    1.10
 -10  -8   0    2.30    1.60
 -10   8   0    2.70    1.90
   0  -9   0   -1.70    1.30
   0  -9   0   -0.70    1.60
   0  -9   0   -0.50    1.30
   1  -9   0   17.60    2.40
   1  -9   0   14.90    2.90
  -1  -9   0   17.70    3.10
  -1  -9   0   14.00    2.30
   1  -9   0   11.90    2.40
  -1  -9   0   13.70    2.30
  -2  -9   0    1.80    1.40
   2  -9   0    6.50    1.70
   2  -9   0    2.90    1.70
   2  -9   0    4.80    2.40
  -2  -9   0    2.50    1.90
   3  -9   0   93.29    7.50
   3  -9   0   93.89    7.20
   3  -9   0   95.59    7.90
   4  -9   0    0.00    1.30
   4  -9   0   -0.30    1.60
   4  -9   0    2.60    2.30
   5  -9   0    2.80    1.90
   5  -9   0    4.50    1.50
   5  -9   0    5.70    2.50
  -5  -9   0    5.30    2.10
  -6  -9   0   14.40    2.80
   6  -9   0   19.20    3.20
   6  -9   0   21.50    2.50
   6  -9   0   12.30    2.60
   7  -9   0   -0.10    1.10
  -7  -9   0    2.40    1.70
   7  -9   0    1.80    2.10
  -7   9   0   -3.50    2.30
   8  -9   0   -0.10    1.00
   8  -9   0    0.90    1.90
  -8  -9   0    0.60    1.70
  -8   9   0   -0.40    1.80
   0 -10   0   20.30    2.50
   0 -10   0   16.30    2.70
   1 -10   0    8.30    1.70
   1 -10   0    4.80    1.90
  -1 -10   0    5.20    1.90
   2 -10   0    0.30    1.60
   2 -10   0   -2.30    1.20
   2 -10   0    0.10    1.00
   3 -10   0    2.90    1.50
   3 -10   0    6.30    2.00
   3 -10   0    3.30    1.30
   4 -10   0    2.10    1.80
   4 -10   0    3.30    1.30
   4 -10   0    2.70    1.60
   5 -10   0    9.30    2.20
   5 -10   0    9.00    1.60
   6 -10   0    1.40    1.50
   6 -10   0    1.10    1.00
 -15   0   1    0.20    1.50
 -14   0   1    1.70    1.90
 -14   0   1    3.60    1.70
 -13   0   1    0.80    1.50
 -13   0   1   -0.80    1.60
 -12   0   1    2.10    1.90
 -12   0   1   -0.50    1.50
 -11   0   1    1.80    2.10
 -11   0   1   -0.90    1.50
 -10   0   1    1.80    2.00
 -10   0   1    0.60    1.60
   9   0  -1   -0.10    2.10
  -9   0   1   -0.20    1.90
  -9   0   1    1.20    1.50
  -8   0   1    2.60    1.60
   8   0  -1    2.50    1.90
  -7   0   1   -0.90    1.20
   7   0  -1   -0.20    1.60
  -6   0   1    3.60    1.40
  -6   0   1    1.20    1.00
   6   0  -1    2.80    1.70
  -6   0   1    1.20    0.40
  -5   0   1    0.10    0.30
  -5   0   1    0.60    1.10
   5   0  -1   -0.50    1.30
  -5   0   1    0.40    0.80
   4   0  -1   -0.70    1.20
  -4   0   1   -0.10    0.90
  -4   0   1    0.10    0.20
  -4   0   1   -0.40    0.70
  -3   0   1    0.70    0.60
  -3   0   1    0.00    0.30
  -3   0   1   -0.20    0.80
   3   0  -1    0.10    1.20
  -2   0   1   -0.80    0.50
  -2   0   1   -0.10    0.40
   2   0  -1    0.00    0.80
  -1   0   1    0.00    0.30
  -1   0   1    0.10    0.10
  -1   0   1    0.20    0.40
   1   0  -1   -0.10    0.40
  -1   0   1    0.20    0.20
   0   0   1    0.10    0.10
   0   0  -1    0.10    0.10
   0   0  -1    0.00    0.10
   0   0   1   -0.10    0.10
  -1   0  -1    0.10    0.20
   1   0   1    0.20    0.40
  -1   0  -1    0.10    0.40
  -1   0  -1    0.10    0.30
   1   0   1    0.20    0.30
   2   0   1   -1.80    0.70
  -2   0  -1    0.30    0.60
  -2   0  -1   -0.30    0.40
  -2   0  -1    0.20    0.30
  -3   0  -1   -0.10    0.60
   3   0   1   -2.10    1.00
  -3   0  -1    0.40    0.30
  -3   0  -1   -0.80    0.80
  -4   0  -1   -0.40    0.30
  -4   0  -1   -0.40    0.70
  -4   0  -1    0.60    1.00
   4   0   1    0.50    1.20
   5   0   1   -2.30    1.30
  -5   0  -1   -0.30    1.00
  -5   0  -1   -0.60    0.70
  -5   0  -1    0.40    0.50
  -6   0  -1    0.90    0.60
  -6   0  -1   -0.60    1.10
   6   0   1    0.90    1.50
  -7   0  -1   -0.60    1.10
  -7   0  -1    0.10    0.90
   7   0   1    0.00    1.60
  -8   0  -1    1.20    1.40
   8   0   1    2.10    2.00
   9   0   1   -1.60    1.80
  -9   0  -1   -0.20    1.60
  -9   0  -1    0.30    1.90
 -10   0  -1   -2.30    1.40
 -10   0  -1   -2.80    1.70
 -11   0  -1   -3.00    1.80
 -11   0  -1   -0.60    1.50
 -12   0  -1   -0.60    1.90
 -12   0  -1   -0.10    1.40
 -13   0  -1   -0.10    1.60
 -13   0  -1    0.30    1.40
 -14   0  -1   -0.20    1.50
 -14   0  -1    1.40    2.00
 -15   0  -1    1.70    1.60
 -15  -1   1    7.00    1.70
 -15  -1   1    6.10    2.10
 -15  -1   1    6.00    1.90
 -15   1   1    4.20    1.70
 -15   1   1    6.70    2.40
  14  -1  -1    3.60    2.00
 -14  -1   1    4.10    2.20
 -14  -1   1    1.80    1.70
 -14   1   1    6.30    2.00
 -13  -1   1   -0.30    1.90
  13  -1  -1   -1.50    1.60
 -13  -1   1    2.30    2.00
 -13   1   1    1.30    1.70
 -12  -1   1   28.10    3.60
  12  -1  -1   25.80    4.10
 -12  -1   1   16.80    3.70
 -12   1   1   27.30    3.70
 -11  -1   1    1.90    1.90
 -11  -1   1    0.90    1.50
  11  -1  -1    1.50    2.00
 -11   1   1    1.90    1.90
 -11   1   1    5.20    2.30
  10  -1  -1   14.20    3.10
 -10  -1   1   21.10    3.90
 -10  -1   1   18.60    2.90
 -10   1   1   19.00    3.20
 -10   1   1   18.30    3.40
  -9  -1   1   10.10    2.70
  -9  -1   1   10.00    2.40
  -9  -1   1   11.60    2.30
   9  -1  -1    9.60    3.40
  -9   1   1   12.70    2.60
   9   1  -1    8.70    3.10
  -9   1   1    4.90    2.10
  -9   1   1   15.30    3.20
   8  -1  -1   -2.90    1.30
  -8   1   1   -0.30    1.30
  -8   1   1    0.80    1.20
   8   1  -1    0.90    1.80
   7  -1  -1  476.55   34.20
  -7   1   1  506.85   33.00
  -7   1   1  490.55   33.60
   7   1  -1  526.15   34.20
   6  -1  -1  279.67   19.20
  -6  -1   1  254.47   18.30
   6   1  -1  269.47   19.00
  -6   1   1  270.97   18.60
  -6   1   1  268.77   17.80
  -6   1   1  280.27   18.10
   5  -1  -1  124.59    8.90
  -5   1   1  105.99    7.70
   5   1  -1  106.79    8.50
  -5   1   1  112.09    7.60
  -5   1   1  115.99    8.30
   4  -1  -1  321.97   21.50
   4   1  -1  311.97   21.30
  -4   1   1  332.37   21.10
  -4   1   1  313.37   20.70
  -4   1   1  302.07   20.60
   3  -1  -1 3767.82  238.88
  -3  -1   1 3355.86  238.18
  -3   1   1 3916.31  238.68
  -3   1   1 3812.52  238.48
   3   1  -1 3788.52  238.78
  -3   1   1 3611.64  238.38
  -2  -1   1    2.30    0.60
   2  -1  -1    1.90    1.00
  -2   1   1    2.50    0.60
  -2   1   1    1.50    0.80
   2   1  -1    3.20    0.90
  -2   1   1    2.80    0.50
  -1  -1   1 1665.53  112.39
  -1  -1   1 1755.92  112.39
   1  -1  -1 1753.12  112.59
  -1   1   1 1785.22  112.49
  -1   1   1 1718.53  112.59
   1   1  -1 1788.52  112.59
  -1   1   1 1772.32  112.39
   0  -1  -1   52.99    3.50
   0  -1   1   53.09    3.50
   0   1  -1   53.99    3.50
   0   1   1   52.09    3.50
  -1  -1  -1 4531.25  299.87
   1  -1   1 4759.32  300.27
  -1  -1  -1 4695.33  299.87
  -1   1  -1 4710.43  300.17
  -1   1  -1 4821.92  300.17
   1   1   1 4771.82  299.97
  -1   1  -1 4478.75  299.97
  -1   1  -1 4427.56  299.67
   1   1   1 4785.62  299.87
  -2  -1  -1 1408.16   98.39
   2  -1   1 1537.05   98.79
  -2  -1  -1 1561.14   98.49
  -2   1  -1 1517.75   98.29
  -2   1  -1 1475.05   98.39
   2   1   1 1641.64   98.59
   2   1   1 1498.55   98.49
  -2   1  -1 1594.04   98.59
   3  -1   1  518.55   34.10
  -3   1  -1  494.45   33.50
   3   1   1  539.75   34.00
  -3   1  -1  531.05   33.80
  -3   1  -1  507.05   33.50
   4  -1   1 1436.96   87.89
  -4   1  -1 1407.96   87.49
   4   1   1 1305.87   87.59
  -4   1  -1 1337.77   86.99
  -4   1  -1 1268.47   86.99
   5  -1   1  278.87   18.30
  -5   1  -1  236.18   17.20
  -5   1  -1  263.57   17.70
  -5   1  -1  269.97   17.10
   5   1   1  257.47   18.00
  -6  -1  -1    0.10    0.50
   6  -1   1    1.20    1.60
  -6  -1  -1    0.50    0.90
  -6   1  -1    0.30    1.10
  -6   1  -1    0.30    0.70
  -6   1  -1   -0.80    0.70
   6   1   1   -1.60    1.30
   7  -1   1  238.38   17.80
  -7   1  -1  238.38   17.10
   7   1   1  260.37   17.80
  -7   1  -1  240.38   16.20
   8  -1   1   38.80    5.30
   8   1   1   32.40    4.80
  -8   1  -1   34.20    4.30
   9  -1   1   79.99    7.20
  -9  -1  -1   92.79    7.00
  -9  -1  -1   86.89    7.60
   9  -1   1   75.19    8.90
  -9  -1  -1   83.59    7.10
  -9   1  -1   84.79    7.30
  -9   1  -1   87.09    7.80
   9   1   1   83.99    9.10
  -9   1  -1   85.99    7.70
 -10  -1  -1   14.50    2.70
  10  -1   1   10.10    2.60
 -10  -1  -1   17.30    3.60
 -10  -1  -1   14.20    2.80
 -10   1  -1   10.50    3.10
 -10   1  -1   11.50    2.70
 -11  -1  -1   29.20    4.80
  11  -1   1   31.20    4.60
 -11   1  -1   36.20    5.10
 -11   1  -1   38.10    4.50
  12  -1   1    0.00    1.70
 -12  -1  -1    2.70    2.10
 -12   1  -1    1.10    1.60
 -12   1  -1    0.10    1.90
 -13  -1  -1   11.80    2.80
  13  -1   1   15.80    3.20
 -13  -1  -1   11.10    3.10
 -13   1  -1   10.70    2.50
 -13   1  -1   12.00    2.80
 -14  -1  -1    2.60    1.80
 -14  -1  -1    1.90    1.90
  14  -1   1    0.60    1.90
 -14   1  -1    2.60    1.60
 -15  -1  -1    5.40    1.90
 -15  -1  -1    4.80    1.90
 -15  -1  -1    4.10    1.50
 -15   1  -1    3.20    1.70
 -15  -2   1    1.90    1.50
 -15  -2   1    1.60    2.20
 -15  -2   1    3.70    1.50
  15  -2  -1    1.50    1.40
 -14  -2   1    8.80    2.50
 -14  -2   1    6.70    2.40
 -14  -2   1    6.30    2.00
  14  -2  -1    7.70    2.40
 -14   2   1    8.90    2.30
  13  -2  -1   17.80    3.70
 -13  -2   1   32.20    4.10
 -13  -2   1   27.00    4.20
 -13  -2   1   27.30    4.20
 -13   2   1   26.80    3.80
 -12  -2   1   17.80    3.80
 -12  -2   1   28.40    4.30
  12  -2  -1   31.20    4.30
 -12   2   1   30.60    3.90
  11  -2  -1   21.40    3.80
 -11  -2   1   24.60    3.60
 -11  -2   1   18.20    3.90
 -11  -2   1   23.60    3.90
 -11   2   1   24.60    3.80
 -10  -2   1   60.59    6.80
  10  -2  -1   66.59    6.80
 -10  -2   1   53.49    6.10
 -10  -2   1   70.29    5.80
 -10   2   1   56.59    6.20
  -9  -2   1  108.79    8.50
  -9  -2   1  100.59    7.80
   9  -2  -1  105.99    8.20
   9  -2  -1   95.09   10.40
  -9  -2   1  100.69    8.10
  -9   2   1   82.69    8.10
  -8  -2   1  121.19   10.40
   8  -2  -1  121.39   11.00
   8   2  -1  144.69   10.90
  -8   2   1  132.59    9.30
  -8   2   1  113.79    9.80
   7  -2  -1   36.80    5.10
  -7   2   1   40.90    3.50
  -7   2   1   37.30    3.30
  -7   2   1   42.90    4.60
   7   2  -1   33.10    4.60
   6  -2  -1  346.77   24.10
  -6   2   1  336.77   22.70
  -6   2   1  345.27   22.80
   6   2  -1  341.27   23.60
  -6   2   1  348.47   23.40
   5  -2  -1  166.08   12.90
  -5   2   1  171.88   11.90
  -5   2   1  184.08   12.00
  -5   2   1  183.48   12.50
   5   2  -1  173.18   12.60
   4  -2  -1   18.40    2.70
   4   2  -1   15.40    2.30
  -4   2   1   21.70    1.80
  -4   2   1   18.80    2.30
  -4   2   1   19.00    2.00
  -3  -2   1  198.18   13.90
  -3   2   1  202.38   13.90
   3   2  -1  216.68   14.20
  -3   2   1  225.98   14.30
  -3   2   1  216.58   14.10
  -2  -2   1  316.67   20.90
  -2   2   1  336.57   21.30
   2   2  -1  324.67   21.10
  -2   2   1  317.37   21.00
   1  -2  -1  110.89    7.70
   1   2  -1  113.39    7.40
  -1   2   1  120.59    7.60
  -1   2   1  104.79    7.70
  -1   2   1  116.49    7.60
   0   2   1  327.77   20.20
   0   2  -1  288.07   20.20
   0   2   1  303.37   20.20
   0   2  -1  327.37   20.20
   1   2   1 1487.75   99.89
  -1   2  -1 1633.34  100.09
  -1   2  -1 1504.25  100.29
  -1   2  -1 1570.84  100.19
  -1   2  -1 1578.44  100.09
  -2  -2  -1 1959.20  122.39
   2   2   1 1825.02  122.49
   2   2   1 1932.51  122.59
  -2   2  -1 1761.02  122.39
  -2   2  -1 1928.01  122.69
  -2   2  -1 2019.10  122.79
  -3  -2  -1   18.80    1.70
   3   2   1   19.60    2.10
  -3   2  -1   17.80    1.60
  -3   2  -1   19.00    2.20
  -3   2  -1   20.70    2.00
   3   2   1   18.40    1.90
   4  -2   1  257.27   17.00
  -4   2  -1  241.88   16.50
   4   2   1  246.58   16.50
  -4   2  -1  246.38   16.10
  -4   2  -1  226.88   15.90
   5  -2   1   81.89    7.10
  -5   2  -1   86.59    5.90
  -5   2  -1   78.29    5.70
   5   2   1   81.89    6.60
  -5   2  -1   79.49    6.40
   6  -2   1    1.00    1.70
  -6   2  -1    0.70    0.80
   6   2   1    1.90    1.50
  -6   2  -1   -0.10    0.70
  -6   2  -1   -0.10    1.20
   7  -2   1    9.20    2.80
   7   2   1    7.10    2.20
  -7   2  -1    5.30    1.40
  -7   2  -1    5.80    1.30
  -7   2  -1    7.20    2.00
   8  -2   1   68.29    7.60
  -8  -2  -1   71.09    7.50
   8   2   1   55.49    6.70
  -8   2  -1   59.29    5.80
  -8   2  -1   64.39    5.00
   9  -2   1  101.49    8.50
  -9  -2  -1  111.79    8.60
  -9  -2  -1  104.29    8.80
 -10  -2  -1   30.70    4.60
 -10  -2  -1   23.90    3.80
  10  -2   1   31.20    4.30
 -10   2  -1   29.10    4.40
 -11  -2  -1   26.00    4.40
 -11  -2  -1   32.80    4.20
  11  -2   1   26.50    4.10
 -11   2  -1   24.60    4.00
 -12  -2  -1    7.60    2.90
 -12  -2  -1    8.60    2.80
  12  -2   1   10.10    2.70
 -12  -2  -1   11.70    2.70
 -12   2  -1    7.70    2.60
 -13  -2  -1   16.80    2.90
 -13  -2  -1   12.10    3.20
  13  -2   1   13.00    3.10
 -13  -2  -1    8.30    2.80
 -13   2  -1   18.80    3.00
  14  -2   1    0.20    1.50
 -14  -2  -1    0.50    1.70
 -14  -2  -1    2.00    1.90
 -14   2  -1    0.60    1.60
  15  -2   1    1.70    1.40
 -15  -2  -1    4.20    1.70
 -15  -2  -1    2.50    1.60
 -15   2  -1    3.60    1.60
  15  -3  -1    4.30    1.60
 -15  -3   1    1.90    1.40
 -14  -3   1   12.50    2.50
  14  -3  -1   14.90    2.80
 -14  -3   1   17.40    3.20
 -14  -3   1   17.20    2.90
 -14   3   1   21.30    3.00
 -13  -3   1    0.10    1.60
 -13  -3   1    0.40    1.80
  13  -3  -1    0.80    1.90
 -13  -3   1    0.70    1.80
 -13   3   1    2.50    2.20
 -12  -3   1   26.60    4.30
 -12  -3   1   17.00    3.30
 -12  -3   1   26.10    4.00
  12  -3  -1   19.20    3.60
 -12   3   1   20.10    3.50
  11  -3  -1   40.90    5.10
 -11  -3   1   33.10    4.90
 -11  -3   1   31.70    4.90
 -11  -3   1   26.80    4.10
 -11   3   1   32.20    4.60
 -10  -3   1   15.40    3.30
 -10  -3   1   16.80    3.30
  10  -3  -1   20.20    3.50
 -10  -3   1   15.10    3.00
 -10  -3   1   15.20    3.50
 -10   3   1   15.60    3.80
  -9  -3   1    9.60    2.50
  -9  -3   1   10.80    2.70
   9  -3  -1   14.70    2.90
  -9  -3   1   12.40    3.10
  -9   3   1   13.50    3.40
  -8  -3   1  176.68   13.10
   8  -3  -1  178.78   12.70
   8  -3  -1  171.38   12.40
  -8  -3   1  171.88   12.80
  -8  -3   1  158.48   12.60
  -8   3   1  156.88   13.00
  -8   3   1  179.48   12.20
   8   3  -1  181.98   13.60
  -7   3   1   14.20    2.10
  -7   3   1   14.70    2.10
   7   3  -1   13.10    2.80
  -7   3   1   10.70    2.60
  -6   3   1   87.19    6.40
  -6   3   1   87.19    7.10
  -6   3   1   83.49    6.20
   6   3  -1   78.79    7.00
   5   3  -1  385.46   26.10
  -5   3   1  389.36   25.80
  -5   3   1  383.66   25.50
  -5   3   1  396.36   26.30
  -4   3   1  555.74   36.60
  -4   3   1  551.84   36.80
  -4   3   1  578.54   37.30
   4   3  -1  564.44   37.00
   3   3  -1  298.27   19.80
  -3   3   1  294.67   19.60
  -3   3   1  317.07   20.20
  -3   3   1  290.87   19.90
   2   3  -1  253.17   15.70
  -2   3   1  224.18   16.40
  -2   3   1  236.58   15.90
  -2   3   1  243.08   16.10
  -1   3   1  188.78   12.20
  -1   3   1  181.68   12.20
  -1   3   1  177.58   12.20
   0   3   1   11.50    1.00
   0   3  -1   12.10    1.10
   0   3  -1   12.40    1.00
   0   3   1   10.20    1.00
   0   3   1    9.90    1.40
  -1   3  -1  444.56   28.10
  -1   3  -1  424.46   28.10
  -1   3  -1  426.26   28.20
  -1   3  -1  430.06   28.30
  -2   3  -1  449.76   28.30
  -2   3  -1  404.16   28.70
  -2   3  -1  446.96   28.30
  -2   3  -1  421.36   28.00
   3  -3   1    1.20    0.90
  -3   3  -1    2.70    1.00
   3   3   1    2.40    0.80
  -3   3  -1    1.60    1.10
  -3   3  -1    3.20    0.70
  -4   3  -1    8.10    1.40
  -4   3  -1    6.30    1.00
   4   3   1    4.80    1.30
  -4   3  -1    8.20    1.80
  -5   3  -1  186.98   13.40
  -5   3  -1  206.98   14.40
   5   3   1  203.88   14.20
  -5   3  -1  213.08   13.80
  -6   3  -1  257.87   17.90
   6   3   1  248.88   17.80
  -6   3  -1  253.07   17.20
   7   3   1   81.39    7.10
  -7   3  -1   76.89    6.10
  -7   3  -1   78.29    6.90
  -8  -3  -1   -0.20    1.50
  -8  -3  -1    1.30    2.00
   8  -3   1    1.90    2.00
   8  -3   1    4.80    1.80
  -8  -3  -1    2.70    1.90
  -8   3  -1    2.70    1.90
  -8   3  -1    1.20    2.30
  -8   3  -1    1.90    1.20
   8   3   1    1.90    2.00
   9  -3   1   -1.80    1.50
  -9  -3  -1    0.80    1.60
  -9  -3  -1   -1.80    1.50
  -9  -3  -1   -1.70    1.40
  -9   3  -1    3.50    2.60
 -10  -3  -1   59.09    6.30
 -10  -3  -1   57.79    6.70
  10  -3   1   51.99    5.80
 -10  -3  -1   49.00    5.50
 -10  -3  -1   50.69    5.60
 -10   3  -1   35.30    5.40
 -11  -3  -1    2.60    1.90
 -11  -3  -1    0.10    1.90
 -11  -3  -1    3.40    2.40
  11  -3   1    4.20    2.20
  11  -3   1    5.00    1.70
 -11  -3  -1    2.10    1.90
 -11   3  -1    5.50    2.70
 -12  -3  -1   10.40    2.60
 -12  -3  -1   11.70    3.30
  12  -3   1   12.90    3.00
 -12  -3  -1   14.30    3.20
 -12   3  -1   11.60    3.30
 -13  -3  -1    7.10    2.40
 -13  -3  -1    8.70    2.70
 -13  -3  -1    6.70    2.00
  13  -3   1    5.70    2.30
 -13   3  -1    8.80    2.60
 -14  -3  -1   15.00    3.00
  14  -3   1    9.80    2.40
 -14  -3  -1    9.00    2.40
 -14   3  -1   14.30    2.60
 -15  -3  -1   -0.30    1.30
  15  -3   1    0.00    1.10
 -15  -3  -1    2.10    1.80
 -14  -4   1    0.00    1.50
 -14  -4   1   -0.50    1.30
  14  -4  -1    0.80    1.30
 -14   4   1   -0.90    1.50
 -13  -4   1   23.40    3.80
 -13  -4   1   17.70    3.10
 -13  -4   1   26.10    3.90
  13  -4  -1   20.70    3.50
 -13   4   1   25.80    3.60
 -12  -4   1   36.90    4.70
  12  -4  -1   24.50    4.00
 -12  -4   1   24.50    4.20
 -12  -4   1   14.50    3.10
 -12   4   1   30.90    4.20
 -11  -4   1   14.40    3.20
 -11  -4   1    8.80    3.00
 -11  -4   1    9.00    2.50
  11  -4  -1    5.60    2.40
 -11   4   1   11.80    3.60
 -10  -4   1   15.60    3.40
 -10  -4   1   17.10    3.60
  10  -4  -1   12.40    3.00
 -10  -4   1   15.00    3.20
  10  -4  -1   19.20    2.50
 -10   4   1   15.30    4.00
   9  -4  -1   15.80    3.20
  -9  -4   1    7.90    2.50
   9  -4  -1   13.10    2.10
   9  -4  -1   14.50    2.90
  -9  -4   1   14.70    3.10
  -9  -4   1   10.60    3.00
  -9  -4   1   14.00    3.20
  -9   4   1    7.00    3.40
  -8  -4   1    4.10    2.10
   8  -4  -1    5.40    1.90
   8  -4  -1    1.90    1.30
   8  -4  -1    0.10    2.30
  -8  -4   1    3.50    2.10
  -8  -4   1    6.10    2.10
  -8  -4   1    4.00    2.10
  -8   4   1    3.80    1.60
  -8   4   1    5.70    2.80
  -7  -4   1  242.08   16.50
  -7  -4   1  239.18   16.60
   7  -4  -1  219.48   16.10
   7  -4  -1  223.78   16.00
  -7  -4   1  229.38   16.80
   7  -4  -1  206.18   15.60
   7  -4  -1  246.98   16.40
  -7  -4   1  244.28   16.80
  -7   4   1  239.58   17.30
  -7   4   1  241.68   16.10
  -6   4   1   95.09    7.40
   6   4  -1  100.79    7.70
  -6   4   1   94.29    8.40
   5   4  -1   11.10    1.90
  -5   4   1   11.40    1.90
  -5   4   1   12.80    2.70
  -4   4   1   -0.60    1.20
  -4   4   1    0.50    0.70
  -4   4   1   -0.40    0.80
  -3   4   1   39.90    3.50
  -3   4   1   39.70    3.80
  -3   4   1   40.70    3.20
  -2   4   1  547.65   35.60
  -2   4   1  554.04   35.30
  -2   4   1  522.85   35.60
  -1   4   1  235.18   16.30
  -1   4   1  251.37   16.10
   0   4  -1   93.59    6.40
   0   4   1   88.19    6.50
   0   4  -1   88.79    6.50
  -1   4  -1  173.28   11.30
  -1   4  -1  167.18   11.40
  -1   4  -1  164.88   11.60
  -2   4  -1    2.60    0.80
  -2   4  -1    4.00    1.20
  -2   4  -1    5.10    1.10
  -3   4  -1  555.54   36.00
  -3   4  -1  540.25   36.20
  -4   4  -1   -0.10    0.90
  -4   4  -1   -1.20    1.00
  -5   4  -1  105.49    8.70
  -5   4  -1  108.49    7.90
  -6   4  -1  789.22   51.09
  -6   4  -1  767.22   52.19
  -7  -4  -1   13.40    2.90
  -7  -4  -1   14.80    2.90
   7  -4   1   11.90    2.50
   7  -4   1   11.90    2.50
  -7  -4  -1   15.20    3.10
   7  -4   1   13.50    2.70
  -7  -4  -1   10.50    2.70
  -7   4  -1   16.40    2.40
  -7   4  -1   14.10    3.20
   8  -4   1    6.00    2.00
  -8  -4  -1    4.60    2.30
   8  -4   1    6.60    2.50
  -8  -4  -1    5.10    2.40
  -8  -4  -1    4.30    1.90
   8  -4   1    7.30    2.50
  -8   4  -1    6.60    2.80
  -8   4  -1    5.70    1.80
   9  -4   1    4.40    2.70
  -9  -4  -1    3.80    2.00
   9  -4   1    2.10    1.30
  -9  -4  -1    2.30    2.40
   9  -4   1    4.20    1.90
  -9  -4  -1    1.70    2.00
  -9  -4  -1    1.90    2.10
  -9   4  -1    6.40    3.00
 -10  -4  -1   82.99    7.40
 -10  -4  -1   93.49    8.10
 -10  -4  -1   94.59    8.40
  10  -4   1   83.69    7.60
  10  -4   1   86.39    6.70
 -10  -4  -1   81.79    7.60
 -11  -4  -1    0.10    2.20
 -11  -4  -1   -0.40    1.60
  11  -4   1    1.80    1.40
  11  -4   1    1.50    2.10
 -11  -4  -1    1.00    2.10
 -11   4  -1    6.00    3.20
 -12  -4  -1   10.10    2.90
 -12  -4  -1    7.10    2.70
  12  -4   1    7.40    2.60
 -12   4  -1    9.20    2.90
 -13  -4  -1    0.30    1.80
  13  -4   1    2.60    1.90
 -13  -4  -1    2.30    2.10
 -13   4  -1    6.00    2.40
 -14  -4  -1   16.90    3.00
  14  -4   1   15.70    2.70
 -14  -4  -1   12.50    2.60
 -14   4  -1   24.00    2.90
  13  -5  -1    3.50    1.60
 -13  -5   1    1.90    1.70
 -13  -5   1    3.00    1.80
 -12  -5   1   29.10    4.50
 -12  -5   1   36.40    4.70
  12  -5  -1   39.50    4.50
 -12  -5   1   27.40    3.90
 -12   5   1   39.50    4.50
 -11  -5   1    3.70    2.30
 -11  -5   1    1.90    1.80
 -11  -5   1   -0.60    1.90
  11  -5  -1    2.00    1.90
 -11   5   1    1.60    2.90
  10  -5  -1   15.90    3.10
  10  -5  -1   14.00    2.20
 -10  -5   1   11.50    3.30
 -10  -5   1   11.50    3.00
 -10  -5   1    9.00    2.50
 -10   5   1   13.40    3.90
   9  -5  -1   14.60    2.40
   9  -5  -1   25.70    3.80
  -9  -5   1   15.40    3.10
  -9  -5   1   16.60    3.50
  -9  -5   1   18.50    3.80
   9  -5  -1   18.50    3.10
  -9   5   1    8.30    3.70
  -8  -5   1   16.10    3.30
  -8  -5   1   20.20    3.80
   8  -5  -1   18.70    3.20
   8  -5  -1   16.40    3.40
   8  -5  -1   15.60    2.90
  -8  -5   1   17.80    3.50
   8  -5  -1   17.10    2.40
  -8   5   1    7.20    3.10
   7  -5  -1    3.00    2.10
   7  -5  -1    2.90    1.50
   7  -5  -1    2.00    1.30
   7  -5  -1    4.20    2.10
  -7  -5   1    4.90    2.40
  -7  -5   1    3.30    2.10
  -7  -5   1    2.30    1.80
  -7  -5   1    4.00    2.20
  -7   5   1    4.70    1.70
  -6  -5   1   45.40    5.40
   6  -5  -1   41.50    4.50
   6  -5  -1   45.80    4.80
   6  -5  -1   43.30    4.50
  -6  -5   1   55.59    5.50
  -6  -5   1   52.59    5.30
   6  -5  -1   42.90    3.90
  -6  -5   1   45.30    5.60
  -6   5   1   42.70    4.60
   5  -5  -1  119.99    9.20
   5  -5  -1  130.09    9.10
   5  -5  -1  128.19    9.50
  -5  -5   1  130.19   10.10
  -5  -5   1  125.69    9.90
  -5  -5   1  136.59    9.80
  -5   5   1  148.89    9.70
  -5   5   1  104.59   10.20
  -4   5   1  136.49   11.50
  -4   5   1  173.48   11.20
  -3   5   1    3.60    1.30
  -3   5   1    5.10    1.50
  -2   5   1   67.99    5.60
  -2   5   1   68.29    5.10
   2   5  -1   67.19    5.50
  -1   5   1    9.70    1.60
   1   5  -1    8.50    1.80
  -1   5   1   11.10    2.00
   1   5  -1   10.60    1.70
   0   5  -1   -0.10    0.90
   0   5  -1   -0.50    0.80
   0   5   1   -0.10    0.80
  -1   5  -1  155.08   11.30
   1   5   1  165.58   11.30
  -2   5  -1  315.37   21.20
  -2   5  -1  311.97   20.80
  -3   5  -1    4.70    1.50
  -3   5  -1    8.20    1.60
  -4   5  -1    7.30    1.90
  -4   5  -1    7.60    1.70
  -5  -5  -1    4.30    1.70
   5  -5   1    5.30    1.40
  -5  -5  -1    6.30    2.20
   5  -5   1    7.80    2.00
   5  -5   1    7.50    1.80
  -5   5  -1    2.40    1.80
  -5   5  -1    8.30    1.90
   6  -5   1  114.99    8.20
  -6  -5  -1  113.79    9.30
   6  -5   1  111.99    8.50
  -6  -5  -1  111.89    9.20
  -6  -5  -1  102.69    8.60
   6  -5   1  112.19    8.50
  -6  -5  -1  114.29    8.90
   6  -5   1  118.69    8.50
   6  -5   1  109.29    8.60
  -6   5  -1  112.39    8.60
   7  -5   1   86.89    7.10
   7  -5   1   94.59    7.40
   7  -5   1   84.49    6.60
   7  -5   1   96.99    7.30
  -7  -5  -1   84.39    7.70
  -7  -5  -1   94.99    7.60
  -7  -5  -1   76.59    7.10
  -7  -5  -1   84.29    7.80
  -7   5  -1   84.49    7.00
  -8  -5  -1    4.80    2.50
   8  -5   1    8.40    2.50
  -8  -5  -1    3.80    2.00
   8  -5   1    9.50    2.80
  -8  -5  -1    6.00    2.10
   8  -5   1    6.50    1.80
   8  -5   1    5.80    2.00
  -8  -5  -1    3.20    2.30
   9  -5   1    2.90    1.40
  -9  -5  -1   -2.60    1.90
   9  -5   1    0.10    1.60
  -9  -5  -1    4.10    2.00
   9  -5   1    5.80    2.70
  -9  -5  -1    2.00    2.20
  -9  -5  -1   -0.10    2.00
  -9   5  -1    2.80    2.90
  10  -5   1    2.80    1.50
 -10  -5  -1    2.00    2.30
 -10  -5  -1   -0.50    2.30
  10  -5   1   -0.60    1.60
 -10   5  -1    1.80    2.90
  11  -5   1    1.50    1.90
 -11  -5  -1    7.30    2.90
  11  -5   1    2.50    1.40
 -11  -5  -1    0.60    2.10
 -11   5  -1    0.10    2.80
 -12  -5  -1   12.20    3.00
  12  -5   1   10.40    2.60
 -12  -5  -1   14.30    3.20
  12  -5   1   13.80    2.10
 -12   5  -1   12.90    3.10
 -13  -5  -1   22.20    3.60
  13  -5   1   28.10    3.50
 -13  -5  -1   29.00    3.90
 -13   5  -1   37.60    3.80
 -13  -6   1    8.90    2.10
 -13   6   1   16.80    2.30
  12  -6  -1   12.50    2.40
 -12  -6   1   12.70    2.70
 -12   6   1   17.40    2.90
  11  -6  -1   13.00    2.00
  11  -6  -1   11.50    2.40
 -11  -6   1   11.50    2.80
 -11   6   1   12.50    3.20
 -10  -6   1   -1.40    2.00
 -10  -6   1   -1.70    1.40
 -10  -6   1   -2.90    1.90
  10  -6  -1   -1.70    1.40
  10  -6  -1   -0.50    1.20
 -10   6   1   -0.60    2.80
   9  -6  -1   11.10    3.20
   9  -6  -1   10.10    2.00
  -9  -6   1   11.60    2.60
  -9  -6   1    9.70    3.20
  -9  -6   1    7.80    3.00
   9  -6  -1    8.00    2.30
  -9   6   1    5.10    3.20
   8  -6  -1   34.60    4.00
   8  -6  -1   29.20    3.20
  -8  -6   1   23.50    3.70
   8  -6  -1   40.20    4.50
   8  -6  -1   28.00    3.60
  -8  -6   1   30.50    4.80
  -8  -6   1   29.20    4.70
  -8   6   1    8.90    3.90
   7  -6  -1   11.00    2.60
  -7  -6   1    9.50    2.90
   7  -6  -1   10.50    2.00
   7  -6  -1    9.70    2.30
  -7  -6   1    8.30    2.40
   7  -6  -1    8.70    2.70
  -7  -6   1   10.00    2.90
  -6  -6   1    2.50    2.20
   6  -6  -1    0.70    1.70
   6  -6  -1   -1.40    1.10
  -6  -6   1    2.20    1.90
   6  -6  -1   -0.90    1.20
  -6  -6   1    1.30    1.60
   6  -6  -1    0.00    2.20
  -5  -6   1   61.79    6.30
   5  -6  -1   66.59    5.20
  -5  -6   1   65.49    6.70
   5  -6  -1   67.59    5.80
   5  -6  -1   60.69    5.30
  -5   6   1   58.79    5.60
   4  -6  -1   22.90    3.30
  -4  -6   1   17.40    3.30
   4  -6  -1   20.90    2.60
  -4  -6   1   24.50    3.70
   4  -6  -1   22.50    2.90
  -4  -6   1   20.50    3.10
  -4   6   1   24.80    3.30
   3  -6  -1  112.79    8.40
  -3  -6   1  108.89    8.30
   3  -6  -1  106.09    7.70
  -3  -6   1  103.19    8.30
   3  -6  -1  100.29    8.00
  -3  -6   1  103.49    8.60
  -3   6   1  113.99    8.50
   2  -6  -1   46.50    4.40
   2  -6  -1   47.80    4.60
  -2  -6   1   49.30    5.40
  -2  -6   1   54.29    4.80
   2  -6  -1   49.80    4.10
  -2  -6   1   47.50    5.20
  -2   6   1   63.19    5.10
   1  -6  -1    1.50    1.10
   1  -6  -1    4.20    1.70
   1   6  -1    1.00    1.40
  -1   6   1    3.90    1.90
   0  -6   1   12.50    2.70
   0   6   1   12.90    2.80
   0   6  -1   11.00    2.40
   1  -6   1   11.40    2.40
   1  -6   1    8.00    2.30
   1  -6   1   15.60    2.00
  -1   6  -1   12.00    2.50
   1   6   1    9.10    2.40
   2  -6   1   18.70    2.80
   2  -6   1   13.70    2.00
   2  -6   1   14.60    2.40
   2   6   1   16.70    2.60
  -2   6  -1   14.50    2.60
   3  -6   1   42.60    4.40
   3  -6   1   44.80    4.30
  -3  -6  -1   42.70    4.90
  -3  -6  -1   34.60    3.40
  -3  -6  -1   44.20    4.50
   3  -6   1   38.10    3.50
   3  -6   1   42.90    4.60
  -3   6  -1   40.40    4.40
   4  -6   1   16.30    2.80
   4  -6   1    9.70    1.90
  -4  -6  -1   12.20    2.40
   4  -6   1   19.30    2.80
  -4  -6  -1   14.30    2.90
   4  -6   1   14.80    2.40
  -4   6  -1   14.20    2.50
   5  -6   1   54.69    5.00
  -5  -6  -1   56.09    5.20
   5  -6   1   57.79    4.80
  -5  -6  -1   68.99    7.10
   5  -6   1   54.89    5.10
   5  -6   1   63.49    5.50
  -5  -6  -1   59.29    6.40
  -5   6  -1   54.39    5.10
   6  -6   1   16.20    2.40
   6  -6   1   17.10    2.90
  -6  -6  -1   12.20    3.20
  -6  -6  -1   18.20    3.30
   6  -6   1   16.30    2.50
  -6  -6  -1   12.40    3.10
   6  -6   1   12.50    3.00
   6  -6   1   14.30    2.90
   7  -6   1   29.20    3.50
   7  -6   1   22.90    3.10
   7  -6   1   30.40    3.80
   7  -6   1   24.90    3.80
  -7  -6  -1   26.80    4.80
  -7  -6  -1   22.50    4.20
   8  -6   1    7.60    1.90
  -8  -6  -1    2.60    2.50
   8  -6   1    4.50    1.80
   8  -6   1    5.50    2.50
  -8  -6  -1    5.60    2.80
   8  -6   1    9.00    2.80
   9  -6   1   22.60    2.80
  -9  -6  -1   16.70    3.90
   9  -6   1   25.20    3.80
  -9  -6  -1   24.60    4.40
   9  -6   1   17.60    3.00
  -9   6  -1    4.40    3.50
  10  -6   1    4.00    1.60
 -10  -6  -1    7.10    2.70
 -10  -6  -1    7.90    3.10
  10  -6   1    7.20    2.30
 -10   6  -1    9.00    3.40
  11  -6   1    6.30    1.60
  11  -6   1    4.40    1.90
 -11  -6  -1    5.90    2.50
 -11  -6  -1    5.10    2.40
 -11   6  -1    3.40    2.70
 -12  -6  -1    5.50    2.00
  12  -6   1    8.50    1.90
  12  -6   1    6.70    1.50
 -12   6  -1   12.10    2.70
 -13  -6  -1    0.70    1.50
 -13   6  -1    0.90    1.40
 -12   7   1    4.80    1.60
  11  -7  -1    3.70    1.20
 -11  -7   1    0.80    1.70
 -11   7   1    6.90    2.20
 -10  -7   1   -2.30    1.60
  10  -7  -1    0.10    1.20
 -10   7   1    1.10    2.50
   9  -7  -1   11.30    2.90
   9  -7  -1   11.30    2.00
  -9  -7   1   11.90    3.30
  -9   7   1    4.80    3.00
   8  -7  -1    1.50    1.40
  -8  -7   1    2.60    1.80
  -8  -7   1    0.70    2.30
   8  -7  -1    4.10    2.50
  -8   7   1    2.10    3.00
   7  -7  -1   12.50    2.80
  -7  -7   1   10.50    2.40
  -7  -7   1    9.80    3.20
   7  -7  -1   12.10    3.00
   7  -7  -1   16.60    2.40
  -6  -7   1    0.40    1.50
   6  -7  -1   -0.20    1.40
   6  -7  -1    1.60    2.20
   6  -7  -1    1.20    2.00
  -6  -7   1   -0.40    1.80
   5  -7  -1   97.89    7.20
   5  -7  -1  108.89    8.00
  -5  -7   1   79.39    7.50
   5  -7  -1   88.69    7.50
  -5  -7   1   91.59    8.30
  -4  -7   1   47.00    6.30
  -4  -7   1   54.29    6.00
   4  -7  -1   42.40    4.80
  -4  -7   1   52.09    5.40
   4  -7  -1   48.90    4.40
   4  -7  -1   57.09    5.60
  -3  -7   1  185.08   13.30
   3  -7  -1  160.68   12.50
   3  -7  -1  189.58   13.10
  -3  -7   1  165.68   12.70
  -3  -7   1  162.78   12.80
   3  -7  -1  188.28   12.40
  -2  -7   1   37.20    4.50
   2  -7  -1   35.20    4.00
   2  -7  -1   37.70    4.60
  -2  -7   1   39.00    4.30
  -2  -7   1   33.80    3.50
   2  -7  -1   31.90    3.50
  -2  -7   1   42.70    4.90
  -2   7   1   35.30    4.70
  -1  -7   1   59.29    6.10
   1  -7  -1   60.49    5.40
  -1  -7   1   58.39    5.90
   1  -7  -1   56.99    5.20
  -1  -7   1   57.09    4.60
  -1  -7   1   55.59    5.70
   1  -7  -1   56.49    4.70
  -1   7   1   61.99    6.70
   0  -7  -1   41.50    4.30
   0  -7  -1   38.90    4.60
   0  -7   1   45.90    4.90
   0  -7   1   36.60    3.40
   0  -7   1   48.50    4.70
   0  -7   1   40.70    4.70
   0  -7  -1   37.70    3.50
   0   7  -1   33.80    4.80
   0   7   1   24.50    4.60
  -1  -7  -1    2.40    1.90
   1  -7   1   -0.30    1.60
   1  -7   1    0.10    1.10
  -1  -7  -1   -0.80    1.20
   1  -7   1   -2.50    1.30
  -1  -7  -1   -0.10    1.70
  -1  -7  -1   -0.80    1.00
   1  -7   1    1.20    1.60
  -1   7  -1    1.10    1.70
   2  -7   1    3.90    1.80
  -2  -7  -1    3.30    1.40
   2  -7   1    1.90    1.80
  -2  -7  -1    2.00    1.60
  -2  -7  -1    2.50    2.00
   2  -7   1    2.10    1.30
  -2  -7  -1   -0.20    1.60
   2  -7   1    1.00    1.40
  -2   7  -1    0.60    1.80
   3  -7   1   62.69    5.60
   3  -7   1   61.09    5.50
  -3  -7  -1   72.99    7.00
   3  -7   1   62.19    5.10
   3  -7   1   60.59    6.20
  -3  -7  -1   60.69    5.90
  -3  -7  -1   55.79    5.00
   4  -7   1    4.10    2.20
   4  -7   1    4.10    1.50
   4  -7   1    1.00    1.60
  -4  -7  -1    0.50    2.10
   4  -7   1    4.40    2.20
  -4  -7  -1    2.00    1.70
   5  -7   1  258.87   18.10
   5  -7   1  264.77   18.50
  -5  -7  -1  249.68   18.90
   5  -7   1  268.17   18.00
  -6  -7  -1    1.80    2.30
   6  -7   1    1.80    2.30
   6  -7   1    0.20    1.50
   6  -7   1    1.50    2.10
   7  -7   1    8.40    2.80
  -7  -7  -1    5.10    2.90
   7  -7   1    9.00    2.00
   7  -7   1   11.00    2.80
   8  -7   1    6.60    2.70
  -8  -7  -1    6.80    3.00
   8  -7   1    2.70    1.50
   8  -7   1    7.20    2.80
  -8   7  -1    3.60    3.10
   9  -7   1   21.90    2.80
   9  -7   1   23.10    3.50
  -9  -7  -1   18.40    3.90
  -9   7  -1    7.90    3.50
 -10  -7  -1   -1.10    1.70
  10  -7   1    1.80    1.20
 -10   7  -1   -3.10    2.40
  11  -7   1   50.39    4.10
 -11   7  -1   46.90    5.10
 -12   7  -1    9.60    2.00
  10  -8  -1    4.00    1.20
 -10  -8   1    1.60    1.50
 -10   8   1    5.80    2.00
   9  -8  -1    2.90    2.10
   9  -8  -1    1.80    1.20
  -9  -8   1    0.00    1.70
  -9   8   1   -0.30    2.20
   8  -8  -1   10.60    2.00
   8  -8  -1   11.00    2.90
  -8  -8   1    6.30    2.50
  -8   8   1    6.90    3.00
  -7  -8   1    3.30    2.50
   7  -8  -1    3.30    2.50
   7  -8  -1    1.60    1.40
   7  -8  -1    5.70    2.30
  -7   8   1   -1.50    2.80
   6  -8  -1   20.10    3.30
  -6  -8   1   20.60    3.80
   6  -8  -1   22.10    2.80
  -6  -8   1   13.70    3.10
   6  -8  -1   19.90    3.60
   5  -8  -1   12.60    3.00
   5  -8  -1   11.70    2.50
  -5  -8   1   10.70    2.40
   5  -8  -1   12.70    2.30
  -5  -8   1   18.10    3.70
   4  -8  -1   85.49    7.40
  -4  -8   1   73.49    6.70
   4  -8  -1   83.49    6.40
  -4  -8   1   76.69    7.50
   4  -8  -1   86.39    6.80
  -3  -8   1   -1.10    1.70
  -3  -8   1   -1.80    1.30
   3  -8  -1    0.40    1.70
  -3  -8   1   -0.30    1.60
   3  -8  -1   -1.30    1.80
   3  -8  -1   -0.50    1.30
  -2  -8   1    4.00    2.00
   2  -8  -1   10.40    2.80
   2  -8  -1   11.00    2.30
   2  -8  -1   13.50    2.20
  -2  -8   1   14.40    2.80
  -2  -8   1   16.20    2.30
  -2  -8   1   16.70    3.30
  -1  -8   1    1.40    1.50
   1  -8  -1    3.50    2.20
  -1  -8   1   -0.20    1.80
   1  -8  -1    1.80    1.60
  -1  -8   1    3.20    1.50
  -1  -8   1    0.80    1.90
   1  -8  -1    1.60    1.30
   0  -8  -1    0.00    1.20
   0  -8   1    0.80    1.10
   0  -8   1   -0.60    1.60
   0  -8  -1    2.80    1.70
   0  -8   1    0.10    1.40
   0  -8  -1   -1.10    1.70
   0  -8   1    0.50    2.00
  -1  -8  -1    0.10    1.40
   1  -8   1   -0.40    1.50
   1  -8   1    3.50    1.40
  -1  -8  -1    1.80    1.30
   1  -8   1    1.90    2.00
   1  -8   1    4.80    2.30
  -1  -8  -1    1.40    1.80
  -2  -8  -1    8.40    1.80
   2  -8   1    6.40    2.40
  -2  -8  -1    9.80    2.20
   2  -8   1    5.50    2.00
  -2  -8  -1    5.50    2.00
   2  -8   1    5.60    1.70
   3  -8   1   -0.80    2.10
  -3  -8  -1   -1.40    1.30
   3  -8   1    3.60    1.80
  -3  -8  -1   -1.50    1.80
   3  -8   1    0.40    1.30
  -4  -8  -1    0.80    1.90
   4  -8   1    5.40    2.10
   4  -8   1    5.80    2.70
   4  -8   1    4.70    1.70
  -5  -8  -1    0.10    2.30
   5  -8   1    1.90    1.40
   5  -8   1    2.90    2.50
   6  -8   1   45.30    5.00
   6  -8   1   34.80    3.80
  -6  -8  -1   32.70    4.70
   6  -8   1   35.80    4.30
   7  -8   1   21.80    3.80
   7  -8   1   27.60    3.60
  -7  -8  -1   18.20    3.90
   7  -8   1   20.30    2.80
   8  -8   1   21.50    3.30
   8  -8   1   16.90    2.30
  -8  -8  -1    8.10    2.70
  -8   8  -1   -1.20    2.80
   9  -8   1    9.80    1.80
  -9  -8  -1    5.30    2.20
   9  -8   1    7.10    2.30
  -9   8  -1    2.70    2.60
 -10  -8  -1    0.20    1.40
  10  -8   1    2.40    1.20
 -10   8  -1    3.00    2.10
   8  -9  -1    9.80    1.60
   8  -9  -1   10.20    2.30
  -8  -9   1    8.70    2.00
  -8   9   1    7.50    2.30
  -7  -9   1   12.70    2.50
   7  -9  -1    8.50    2.40
   7  -9  -1   13.10    1.90
  -7   9   1    3.80    2.50
  -6  -9   1    4.60    2.00
   6  -9  -1    3.40    1.40
   6  -9  -1    4.00    2.00
   6  -9  -1    6.80    2.50
  -6   9   1   -7.70    2.30
  -5  -9   1   16.10    3.20
   5  -9  -1   21.10    3.30
   5  -9  -1   17.70    2.40
   5  -9  -1   22.40    3.20
   4  -9  -1    4.30    1.50
   4  -9  -1    0.50    1.70
  -4  -9   1    3.80    2.10
   4  -9  -1    6.40    2.40
   3  -9  -1    5.60    2.00
  -3  -9   1    4.60    2.60
  -3  -9   1    4.50    2.10
   3  -9  -1    4.00    1.50
  -3  -9   1    2.60    1.50
   3  -9  -1    6.00    2.50
  -2  -9   1   17.30    3.00
   2  -9  -1   18.20    2.50
   2  -9  -1   18.70    2.90
   2  -9  -1   28.20    3.80
  -2  -9   1   13.00    2.50
  -2  -9   1   20.00    3.90
  -1  -9   1   29.30    3.90
   1  -9  -1   33.30    3.40
  -1  -9   1   25.90    3.50
   1  -9  -1   32.10    4.00
   1  -9  -1   29.50    3.60
  -1  -9   1   25.20    3.00
   0  -9  -1   20.70    2.50
   0  -9   1   20.10    2.50
   0  -9  -1   11.80    2.40
   0  -9  -1   18.40    3.00
   0  -9   1   16.30    3.00
   0  -9   1   16.30    2.70
  -1  -9  -1   67.79    5.80
   1  -9   1   80.99    6.30
  -1  -9  -1   69.39    6.30
   1  -9   1   77.89    6.70
  -2  -9  -1    0.00    1.40
   2  -9   1    4.10    1.50
   2  -9   1    0.30    1.90
  -2  -9  -1    1.30    1.70
   2  -9   1   -1.70    1.50
   3  -9   1   58.59    4.80
   3  -9   1   41.20    5.00
   3  -9   1   68.79    5.90
   4  -9   1    2.10    1.90
   4  -9   1    1.50    1.40
   4  -9   1    7.40    2.40
   5  -9   1    5.30    2.40
   5  -9   1    6.90    1.60
   5  -9   1    4.20    2.10
   6  -9   1   12.10    2.80
   6  -9   1   16.30    2.20
   6  -9   1    9.50    2.40
  -6   9  -1   -0.80    2.90
   7  -9   1   12.70    2.70
   7  -9   1   10.50    1.80
  -7   9  -1    0.90    2.50
   8  -9   1   -0.50    1.70
   8  -9   1    0.40    1.10
  -8   9  -1    0.00    1.90
   6 -10  -1    3.90    1.20
   6 -10  -1    4.40    1.70
   5 -10  -1   13.30    1.80
   5 -10  -1   11.90    2.30
   4 -10  -1   -0.10    1.00
   4 -10  -1   -3.70    1.60
   4 -10  -1    1.60    1.70
   3 -10  -1    2.60    1.20
   3 -10  -1   -0.10    1.60
   2 -10  -1   15.70    2.10
   2 -10  -1   17.50    2.70
  -1 -10   1   48.20    4.80
   1 -10  -1   46.50    4.80
   1 -10  -1   52.19    4.20
   0 -10  -1    8.10    2.10
   0 -10  -1   13.20    2.10
   0 -10   1   16.40    2.20
   0 -10   1    7.90    1.90
   0 -10   1    9.40    2.30
   1 -10   1    6.00    2.00
   1 -10   1    4.70    1.60
   1 -10   1    6.80    1.50
  -1 -10  -1    5.60    1.70
   2 -10   1    2.80    1.80
   2 -10   1    4.80    1.50
   2 -10   1    5.00    1.70
   3 -10   1    5.20    1.90
   3 -10   1    5.20    1.70
   3 -10   1    3.60    1.30
   4 -10   1    0.50    1.70
   4 -10   1   -2.60    1.30
   4 -10   1   -0.60    1.00
   5 -10   1    5.90    1.80
   5 -10   1    9.50    1.60
   5 -10   1    9.60    2.20
   6 -10   1    6.00    1.30
   6 -10   1    4.70    1.80
 -15   0   2   -1.50    1.30
 -14   0   2   10.20    2.60
 -14   0   2    9.80    2.30
 -13   0   2    0.20    1.60
 -13   0   2    1.10    1.80
 -12   0   2   15.00    3.30
 -12   0   2   14.00    2.60
 -11   0   2   12.40    2.50
 -11   0   2   11.50    2.90
 -10   0   2  134.99   10.80
 -10   0   2  135.99   10.20
   9   0  -2   11.50    3.40
  -9   0   2   10.00    2.80
  -9   0   2    3.80    1.80
   8   0  -2  157.88   12.70
  -8   0   2  157.08   11.90
   7   0  -2   70.19    6.60
  -7   0   2   66.19    5.90
  -7   0   2   67.39    5.30
   6   0  -2 1092.99   71.09
  -6   0   2 1104.89   70.09
  -6   0   2 1042.80   70.49
  -5   0   2  890.11   56.39
   5   0  -2  830.22   57.09
  -5   0   2  884.41   56.79
  -4   0   2  235.48   15.80
  -4   0   2  247.98   16.20
   4   0  -2  236.18   16.50
  -3   0   2 3990.40  251.17
  -3   0   2 3663.33  250.87
  -3   0   2 4059.49  251.27
   3   0  -2 3907.41  251.47
  -2   0   2 3688.23  254.57
  -2   0   2 4052.19  254.87
   2   0  -2 4072.39  254.87
  -2   0   2 4035.80  254.77
  -1   0   2   10.80    0.80
  -1   0   2   10.60    1.10
   1   0  -2    8.60    1.00
   0   0  -2    1.00    0.20
   0   0   2    2.90    0.40
   0   0  -2    2.80    0.40
   0   0   2    1.30    0.20
   1   0   2   66.89    4.40
   1   0   2   63.09    4.40
  -1   0  -2   66.29    4.20
  -1   0  -2   58.79    4.40
  -1   0  -2   63.79    4.30
   2   0   2  770.42   50.49
  -2   0  -2  811.72   50.09
  -2   0  -2  749.73   50.29
   3   0   2  342.27   23.50
  -3   0  -2  353.06   23.20
  -3   0  -2  361.16   22.90
  -4   0  -2  202.08   13.10
  -4   0  -2  201.98   13.50
   4   0   2  190.38   13.80
   5   0   2   14.40    2.60
  -5   0  -2   12.90    2.10
  -5   0  -2   16.60    1.60
   6   0   2    0.70    1.70
  -6   0  -2    1.80    1.30
  -6   0  -2    0.80    0.70
  -7   0  -2  188.98   14.00
   7   0   2  207.08   14.80
  -8   0  -2  683.33   44.40
   8   0   2  641.34   45.00
   9   0   2   18.30    4.00
  -9   0  -2   15.50    3.40
  -9   0  -2   18.90    3.00
 -10   0  -2   60.99    5.60
 -10   0  -2   65.89    7.10
 -11   0  -2    3.80    1.80
 -11   0  -2    3.30    2.70
 -12   0  -2   12.90    3.30
 -12   0  -2   13.60    2.60
 -13   0  -2    4.40    2.10
 -14   0  -2   12.30    2.70
 -14   0  -2   14.70    2.90
 -15   0  -2    4.00    1.90
 -15  -1   2    2.30    1.50
 -15  -1   2   -0.20    1.20
 -15   1   2    2.40    1.50
 -15   1   2    0.30    1.30
 -14  -1   2    8.30    2.50
  14  -1  -2    9.10    2.50
 -14  -1   2    7.20    2.30
 -14   1   2   10.80    2.50
 -14   1   2   13.60    2.60
 -13  -1   2   11.60    2.90
 -13  -1   2   15.50    3.20
 -13  -1   2   14.10    2.70
  13  -1  -2   12.40    3.10
 -13   1   2   16.90    2.90
 -12  -1   2    1.10    1.70
  12  -1  -2   -0.20    1.90
 -12  -1   2    3.60    1.90
 -12  -1   2    4.40    2.30
 -12   1   2    1.50    1.80
 -11  -1   2   28.70    3.90
  11  -1  -2   29.80    4.50
 -11  -1   2   37.00    5.00
 -11   1   2   30.80    4.00
  10  -1  -2   11.60    3.00
 -10  -1   2   12.60    3.00
 -10  -1   2   15.20    2.80
 -10   1   2   14.30    2.70
   9  -1  -2   10.00    3.30
  -9  -1   2   13.20    2.30
   9  -1  -2   11.80    2.70
  -9  -1   2   10.40    2.70
  -9   1   2    9.00    2.40
   9   1  -2    8.40    3.30
  -9   1   2    8.00    2.40
   8  -1  -2   97.09    8.90
  -8   1   2   93.49    8.00
  -8   1   2  108.19    7.50
   8   1  -2   85.09    8.50
   7  -1  -2   13.80    3.00
   7   1  -2   15.90    3.10
  -7   1   2   13.50    2.50
  -7   1   2   14.90    2.00
  -6  -1   2  194.78   13.80
   6  -1  -2  202.88   14.60
  -6   1   2  202.48   13.40
  -6   1   2  190.58   13.10
   6   1  -2  196.48   14.30
  -6   1   2  201.08   13.90
  -5  -1   2  885.41   60.59
   5  -1  -2  969.40   61.59
  -5   1   2  961.70   61.09
   5   1  -2  929.31   61.29
  -5   1   2  933.61   60.59
  -5   1   2  934.61   60.49
   4  -1  -2   57.59    5.20
  -4  -1   2   65.39    4.50
  -4   1   2   61.19    4.80
  -4   1   2   56.79    4.30
  -4   1   2   60.59    4.30
   4   1  -2   61.39    5.10
   3  -1  -2 3661.73  225.68
  -3  -1   2 3504.25  225.18
   3   1  -2 3643.94  225.48
  -3   1   2 3566.24  225.08
  -3   1   2 3584.94  225.38
  -3   1   2 3051.79  225.08
   2  -1  -2 5331.67  338.97
  -2  -1   2 5166.88  338.67
  -2  -1   2 5211.08  338.77
   2   1  -2 5409.26  338.87
  -2   1   2 5278.27  338.67
  -2   1   2 5211.38  338.87
   1  -1  -2   56.79    3.90
  -1   1   2   49.90    3.80
   1   1  -2   55.69    3.70
   1   1  -2   52.79    3.60
  -1   1   2   54.79    3.70
   0  -1  -2  762.42   49.00
   0  -1   2  715.53   49.00
   0   1   2  783.42   49.00
   0   1  -2  772.92   49.00
   0   1  -2  767.12   49.00
  -1  -1  -2 2758.02  170.68
  -1   1  -2 2817.62  170.78
  -1   1  -2 2523.55  170.48
  -1   1  -2 2606.34  170.68
  -1   1  -2 2523.75  170.58
   1   1   2 2691.03  170.78
   2  -1   2  817.02   51.69
  -2  -1  -2  776.22   51.29
  -2  -1  -2  807.02   51.29
  -2   1  -2  814.52   51.49
  -2   1  -2  774.72   51.29
  -2   1  -2  768.02   51.19
   2   1   2  832.82   51.49
   2   1   2  770.32   51.29
   3  -1   2 1415.86   85.79
  -3   1  -2 1358.86   85.49
   3   1   2 1370.66   85.59
  -3   1  -2 1227.18   85.09
  -3   1  -2 1247.88   85.19
   4  -1   2 1066.69   64.69
   4   1   2 1014.90   64.39
  -4   1  -2  883.91   63.69
  -4   1  -2  987.80   63.79
  -4   1  -2  997.40   64.19
   5  -1   2   50.69    5.20
  -5   1  -2   52.19    3.80
  -5   1  -2   49.50    3.80
  -5   1  -2   52.99    4.50
   5   1   2   53.39    4.90
  -6  -1  -2   12.40    2.00
   6  -1   2   12.00    2.60
   6   1   2   12.80    2.60
  -6   1  -2   11.10    1.60
  -6   1  -2   13.70    1.60
  -6   1  -2   12.10    2.20
   7  -1   2   55.19    6.40
   7   1   2   57.59    6.30
  -7   1  -2   55.79    5.30
  -7   1  -2   65.49    4.60
   8  -1   2    1.70    1.90
   8   1   2    2.00    2.00
  -8   1  -2   -1.00    1.40
   9  -1   2   -0.40    1.90
  -9  -1  -2    1.50    1.60
  -9  -1  -2   -0.20    1.70
   9  -1   2    0.40    1.60
  -9   1  -2    2.70    2.30
   9   1   2    2.00    2.30
  -9   1  -2   -0.30    2.10
  -9   1  -2    4.10    2.00
 -10  -1  -2   12.30    3.10
  10  -1   2    9.70    2.70
 -10  -1  -2   11.80    2.70
 -10   1  -2   14.40    2.90
 -10   1  -2   15.00    3.40
  11  -1   2   40.20    5.10
 -11  -1  -2   37.80    5.40
 -11   1  -2   41.70    4.40
 -11   1  -2   44.60    5.70
 -12  -1  -2   10.00    2.90
  12  -1   2   11.30    2.90
 -12   1  -2   11.30    2.80
 -12   1  -2    9.50    2.30
  13  -1   2   10.90    2.70
 -13  -1  -2    7.80    2.60
 -13  -1  -2   14.80    3.00
 -13   1  -2   12.20    2.50
 -13   1  -2   11.50    2.70
 -14  -1  -2   16.00    3.20
  14  -1   2   11.20    2.80
 -14  -1  -2   13.90    2.90
 -15  -1  -2    0.40    1.30
 -15  -1  -2   -0.40    1.40
 -15   1  -2    1.80    1.60
 -15  -2   2    1.30    1.30
  15  -2  -2    1.60    1.50
 -15  -2   2   -0.60    1.30
 -15  -2   2    2.00    1.30
 -15   2   2    3.90    1.60
 -14  -2   2    0.10    1.40
 -14  -2   2    0.80    1.80
 -14  -2   2   -0.10    1.70
  14  -2  -2   -1.40    1.60
 -14   2   2   -0.10    1.70
 -13  -2   2    1.10    2.20
 -13  -2   2    1.40    1.90
 -13  -2   2    0.70    1.80
  13  -2  -2   -1.90    1.80
 -13   2   2   -1.30    1.80
 -12  -2   2   27.40    4.50
 -12  -2   2   29.60    4.30
  12  -2  -2   29.00    4.30
 -12   2   2   36.80    4.30
  11  -2  -2    9.20    2.80
 -11  -2   2   18.50    3.10
 -11  -2   2   11.40    3.10
 -11  -2   2    8.30    2.60
 -11   2   2   12.90    3.10
 -10  -2   2   59.89    6.70
  10  -2  -2   60.19    6.40
 -10  -2   2   58.39    5.40
 -10  -2   2   63.29    6.10
 -10  -2   2   56.39    6.10
 -10   2   2   52.69    5.70
  -9  -2   2   29.90    3.80
   9  -2  -2   23.50    4.80
  -9  -2   2   32.60    4.50
  -9  -2   2   26.30    3.80
   9  -2  -2   28.00    4.00
  -9   2   2   22.70    3.20
  -9   2   2   28.50    4.20
  -8  -2   2    6.40    2.50
   8  -2  -2    3.50    2.70
   8   2  -2    6.60    2.40
  -8   2   2    3.30    1.70
  -8   2   2    5.30    1.60
   7  -2  -2  105.69    9.40
   7   2  -2  112.09    9.00
  -7   2   2  109.69    7.80
  -7   2   2  108.29    8.40
  -7   2   2  100.69    7.50
   6  -2  -2   54.79    5.80
   6   2  -2   42.70    4.90
  -6   2   2   48.40    4.40
  -6   2   2   44.80    3.80
  -6   2   2   48.50    3.80
   5  -2  -2  473.25   32.00
  -5   2   2  459.25   30.80
  -5   2   2  495.05   30.90
   5   2  -2  460.15   31.50
  -5   2   2  469.65   31.40
   4  -2  -2   88.99    7.50
   4   2  -2   89.99    7.20
  -4   2   2   97.69    6.90
  -4   2   2  102.09    7.20
  -4   2   2  101.59    6.70
  -3  -2   2 1167.18   80.69
  -3   2   2 1213.38   80.89
  -3   2   2 1267.87   80.69
  -3   2   2 1360.46   81.09
   3   2  -2 1254.67   80.99
  -2  -2   2  530.45   36.40
  -2   2   2  571.84   36.50
  -2   2   2  601.94   36.70
   2   2  -2  553.04   36.60
   1  -2  -2   59.99    4.70
  -1  -2   2   62.99    4.20
  -1   2   2   67.49    4.60
  -1   2   2   61.89    4.60
   1   2  -2   66.99    4.40
  -1   2   2   73.19    4.60
   0  -2  -2  440.46   28.00
   0   2   2  418.06   28.10
   0   2  -2  464.05   28.10
   0   2  -2  409.26   28.10
   0   2  -2  438.96   28.20
  -1   2  -2   10.30    0.90
  -1   2  -2    8.90    1.20
   1   2   2    9.20    0.90
  -1   2  -2    9.30    1.30
  -1   2  -2   10.00    1.10
  -2  -2  -2    4.80    0.70
   2  -2   2    1.50    0.80
  -2   2  -2    4.80    1.00
  -2   2  -2    6.00    0.60
  -2   2  -2    5.50    1.00
   2   2   2    6.00    0.80
  -3  -2  -2  376.46   24.30
  -3   2  -2  358.16   24.20
   3   2   2  349.67   24.40
  -3   2  -2  375.46   24.40
  -3   2  -2  404.46   24.70
   3   2   2  378.66   24.60
  -4  -2  -2    1.20    0.60
   4  -2   2    7.60    1.90
  -4   2  -2    4.20    1.30
  -4   2  -2    4.40    0.80
  -4   2  -2    5.20    1.00
   4   2   2    5.80    1.50
   5  -2   2  406.56   29.30
  -5   2  -2  427.86   28.90
   5   2   2  437.96   29.10
  -5   2  -2  415.06   28.30
  -5   2  -2  474.75   28.50
   6  -2   2  195.88   14.30
  -6   2  -2  168.28   12.80
   6   2   2  200.38   13.90
  -6   2  -2  193.38   12.90
  -6   2  -2  205.18   13.70
   7  -2   2  327.57   24.50
  -7   2  -2  330.47   23.00
  -7   2  -2  359.46   23.00
   7   2   2  377.16   24.40
  -7   2  -2  335.57   23.80
  -8  -2  -2  130.59    9.90
   8  -2   2  124.59   10.80
  -8   2  -2  104.89    9.70
  -8   2  -2  133.69    8.90
   8   2   2  126.19   10.50
   9  -2   2    1.50    2.50
  -9  -2  -2    2.50    1.80
  -9  -2  -2   -0.10    1.70
   9  -2   2    0.40    1.50
  -9   2  -2    2.40    2.40
  -9   2  -2    1.30    2.50
  10  -2   2    4.40    2.10
 -10  -2  -2    3.10    2.10
 -10  -2  -2    1.60    2.10
 -10   2  -2    2.40    2.50
 -10   2  -2    4.90    2.60
  11  -2   2    7.80    2.60
 -11  -2  -2    4.60    2.10
 -11  -2  -2    5.40    2.60
 -11   2  -2    5.00    2.50
  12  -2   2   17.70    3.40
 -12  -2  -2   23.00    4.00
 -12  -2  -2   16.10    2.90
 -12  -2  -2   24.20    4.30
 -12   2  -2   17.20    3.10
 -13  -2  -2    1.30    2.10
 -13  -2  -2    0.60    1.80
  13  -2   2    2.20    1.90
 -13  -2  -2    3.40    1.70
 -13   2  -2    2.40    1.80
 -14  -2  -2    0.10    1.90
  14  -2   2    0.60    1.60
 -14  -2  -2   -0.90    1.70
 -14   2  -2   -0.70    1.50
  15  -2   2    3.20    1.50
 -15  -2  -2    2.20    1.70
 -15  -2  -2    2.90    1.60
 -15   2  -2    2.90    1.60
  15  -3  -2    1.30    1.30
 -15  -3   2    1.90    1.30
 -14  -3   2    4.60    2.00
 -14  -3   2    5.40    1.80
 -14  -3   2    8.60    2.40
  14  -3  -2    6.40    2.10
 -14   3   2    7.70    2.20
 -13  -3   2   -0.40    1.60
  13  -3  -2   -1.10    1.70
 -13  -3   2    3.30    2.10
 -13  -3   2   -1.30    1.70
 -13   3   2   -1.10    1.90
 -12  -3   2   13.10    3.00
 -12  -3   2   13.60    3.30
 -12  -3   2   12.20    2.90
  12  -3  -2   19.50    3.60
 -12   3   2   15.60    3.20
  11  -3  -2   12.00    2.80
 -11  -3   2    6.80    2.80
 -11  -3   2    8.30    2.70
 -11  -3   2    8.60    2.60
 -11   3   2    8.00    2.90
 -10  -3   2   36.80    4.80
  10  -3  -2   44.90    5.40
 -10  -3   2   42.10    5.60
 -10  -3   2   49.90    5.70
 -10  -3   2   43.90    5.30
 -10   3   2   43.00    5.70
   9  -3  -2    1.70    1.80
  -9  -3   2    0.70    1.50
  -9  -3   2   -1.70    1.30
  -9  -3   2   -1.10    1.70
  -9   3   2    4.60    2.70
  -8  -3   2    7.60    2.50
   8  -3  -2    9.20    2.70
   8  -3  -2   12.80    2.60
  -8  -3   2    9.50    2.30
  -8  -3   2   13.00    2.70
  -8   3   2   13.10    2.00
   8   3  -2    9.00    2.80
  -8   3   2    6.80    2.30
  -8   3   2    3.60    2.80
   7   3  -2   15.60    3.00
  -7   3   2   14.40    2.20
  -7   3   2   15.00    2.10
  -7   3   2   14.00    2.70
  -6   3   2  578.44   38.10
  -6   3   2  566.74   37.90
   6   3  -2  571.14   38.80
  -6   3   2  602.44   38.80
  -5   3   2   80.59    5.80
  -5   3   2   83.49    6.10
   5   3  -2   77.49    6.40
  -5   3   2   79.59    6.50
   4   3  -2   61.69    5.00
  -4   3   2   61.19    4.90
  -4   3   2   63.89    4.60
  -4   3   2   64.39    5.30
  -3   3   2   38.00    3.30
  -3   3   2   40.30    3.00
  -3   3   2   40.40    3.60
   3   3  -2   38.50    3.30
  -2   3   2  197.98   13.60
  -2   3   2  209.08   13.90
   2   3  -2  208.48   13.50
   1  -3  -2   17.60    1.80
  -1   3   2   19.20    1.90
   1   3  -2   19.00    1.50
  -1   3   2   19.00    1.90
  -1   3   2   17.40    1.80
   1   3  -2   20.20    1.40
   0   3   2   46.30    3.20
   0   3  -2   48.10    3.30
   0   3  -2   46.60    3.40
   0   3  -2   42.00    3.50
   0   3   2   46.60    3.30
   0   3   2   48.60    3.60
  -1   3  -2   66.59    4.90
  -1   3  -2   71.59    4.80
  -1   3  -2   69.39    4.70
  -1   3  -2   62.39    5.00
   2   3   2   10.20    1.00
  -2   3  -2    9.90    1.50
  -2   3  -2    9.90    1.00
  -2   3  -2   11.20    1.50
  -3   3  -2  399.76   27.00
  -3   3  -2  412.46   27.40
  -3   3  -2  438.86   27.60
   4   3   2  264.97   17.80
  -4   3  -2  274.17   18.10
  -4   3  -2  244.48   17.30
  -4   3  -2  277.97   17.70
  -5   3  -2  902.11   58.79
  -5   3  -2  911.71   58.29
   5   3   2  871.01   58.59
  -6   3  -2   11.90    1.80
   6   3   2   11.20    2.30
  -6   3  -2   11.70    2.50
  -7   3  -2  161.08   12.30
  -7   3  -2  163.28   11.30
   7   3   2  156.38   12.20
  -8  -3  -2   66.69    6.70
   8  -3   2   65.89    6.20
  -8  -3  -2   53.89    5.80
   8  -3   2   55.99    5.50
  -8  -3  -2   61.49    6.20
  -8   3  -2   43.80    5.90
  -8   3  -2   58.29    4.80
   8   3   2   51.59    6.30
  -9  -3  -2    2.70    1.90
  -9  -3  -2    3.50    2.00
  -9  -3  -2    3.60    2.10
   9  -3   2    1.90    1.90
  -9   3  -2   -0.50    2.40
 -10  -3  -2    5.40    2.10
 -10  -3  -2    7.10    2.70
 -10  -3  -2    6.70    2.80
 -10  -3  -2    9.80    2.60
  10  -3   2    8.50    2.40
 -10   3  -2    4.30    2.80
 -11  -3  -2   60.09    6.50
  11  -3   2   67.59    7.30
 -11  -3  -2   75.69    7.10
 -11  -3  -2   68.89    7.00
 -11  -3  -2   64.09    7.20
 -11   3  -2   75.39    7.20
 -12  -3  -2    5.30    2.20
  12  -3   2    8.70    2.70
 -12  -3  -2   13.50    3.40
 -12  -3  -2    8.40    2.30
 -12  -3  -2   10.00    2.80
 -12   3  -2   11.30    2.90
 -13  -3  -2    2.80    2.10
 -13  -3  -2    1.90    2.10
  13  -3   2    4.20    2.00
 -13   3  -2    1.90    2.00
 -14  -3  -2    2.80    1.90
 -14  -3  -2    0.30    1.70
  14  -3   2    0.30    1.50
 -14   3  -2    2.00    1.70
 -15  -3  -2   -1.50    1.20
  15  -3   2    0.20    1.10
 -15  -3  -2    1.40    1.50
  14  -4  -2    7.10    2.00
 -14  -4   2    5.90    1.90
 -14  -4   2   10.30    2.30
 -14   4   2    8.70    2.10
  13  -4  -2    9.30    2.60
 -13  -4   2    8.60    2.30
 -13  -4   2   15.80    3.20
 -13  -4   2   19.00    3.30
 -13   4   2   20.60    3.10
  12  -4  -2   25.00    4.00
 -12  -4   2   24.20    3.80
 -12  -4   2   20.80    4.00
 -12  -4   2   22.80    4.00
 -12   4   2   26.20    3.90
 -11  -4   2   23.50    4.30
  11  -4  -2   20.30    3.70
 -11  -4   2   20.90    3.80
 -11  -4   2   20.20    3.60
 -11   4   2   25.90    4.30
  10  -4  -2   59.49    4.90
 -10  -4   2   52.89    6.10
  10  -4  -2   74.29    6.10
 -10  -4   2   61.09    6.70
 -10  -4   2   63.89    7.20
 -10   4   2   41.60    6.10
  -9  -4   2   44.10    5.20
   9  -4  -2   46.80    5.30
  -9  -4   2   40.10    5.50
   9  -4  -2   43.20    3.90
  -9  -4   2   42.90    5.30
   9  -4  -2   43.10    5.20
  -9  -4   2   41.70    5.40
  -8  -4   2   45.10    4.90
   8  -4  -2   37.60    4.60
  -8  -4   2   37.90    5.30
  -8  -4   2   38.80    5.00
   8  -4  -2   37.40    3.80
   8  -4  -2   40.20    4.60
  -8  -4   2   35.90    5.00
  -8   4   2   38.40    4.10
   7  -4  -2   12.40    2.10
  -7  -4   2   16.90    3.30
   7  -4  -2   15.80    2.80
  -7  -4   2   20.50    3.50
   7  -4  -2   17.60    3.00
  -7  -4   2   22.90    3.50
  -7  -4   2   25.20    3.40
   7  -4  -2   22.80    3.20
  -7   4   2   17.10    2.60
  -7   4   2   19.50    3.60
   6   4  -2  300.87   20.60
  -6   4   2  298.77   21.40
  -6   4   2  298.87   20.40
  -5   4   2  221.18   16.00
  -5   4   2  221.38   14.80
  -5   4   2  214.08   15.10
   5   4  -2  221.18   15.10
  -4   4   2  123.89    9.70
  -4   4   2  129.39    8.70
  -4   4   2  119.59    9.10
   4   4  -2  130.29    8.90
  -3   4   2  100.79    8.10
  -3   4   2  108.69    7.40
  -3   4   2  107.69    7.70
  -2   4   2  256.37   16.40
   2   4  -2  230.68   16.40
  -2   4   2  253.17   16.70
  -1   4   2   23.30    2.10
   1   4  -2   18.70    2.20
  -1   4   2   24.80    2.40
   0   4  -2    0.10    0.90
   0   4   2    0.30    0.20
   0   4  -2    0.40    0.30
   0   4  -2    0.00    0.70
   0   4   2   -0.20    0.80
  -1   4  -2   11.00    1.40
  -1   4  -2   12.20    1.40
  -1   4  -2   12.00    1.70
  -2   4  -2    0.70    0.90
  -2   4  -2    0.50    0.70
  -3   4  -2   16.60    2.30
  -3   4  -2   18.30    2.20
  -4   4  -2   30.50    3.10
  -4   4  -2   30.40    3.70
  -5   4  -2  127.59    8.80
  -5   4  -2  111.79    9.40
  -6   4  -2   12.20    2.80
  -6   4  -2   14.30    2.20
  -7  -4  -2   22.10    3.60
   7  -4   2   21.00    3.00
  -7  -4  -2   23.30    3.40
  -7  -4  -2   15.70    3.40
   7  -4   2   20.20    3.10
   7  -4   2   16.70    2.90
  -7   4  -2   25.30    4.20
  -7   4  -2   18.50    2.60
  -8  -4  -2    7.30    2.50
  -8  -4  -2   11.30    2.70
   8  -4   2   12.30    2.50
  -8  -4  -2    4.40    2.30
  -8  -4  -2   10.80    2.60
   8  -4   2   12.30    2.80
   8  -4   2    8.80    2.80
  -8   4  -2    6.20    1.90
  -9  -4  -2   20.90    3.90
   9  -4   2   11.80    3.20
  -9  -4  -2   18.60    3.60
  -9  -4  -2   21.90    3.40
  -9  -4  -2   14.10    2.90
   9  -4   2   21.30    3.40
  -9   4  -2    6.20    3.10
  10  -4   2    9.80    2.70
 -10  -4  -2   12.40    3.20
 -10  -4  -2   11.60    4.30
  10  -4   2    8.30    1.90
 -10  -4  -2    6.40    2.80
 -10  -4  -2    9.80    2.80
 -10   4  -2    6.70    3.40
 -11  -4  -2    1.70    2.20
 -11  -4  -2    2.30    2.00
 -11  -4  -2    3.20    2.40
  11  -4   2    2.10    1.40
  11  -4   2    3.10    2.10
 -11   4  -2    2.00    2.90
 -12  -4  -2   -1.60    1.70
  12  -4   2    1.00    1.80
 -12  -4  -2    1.00    2.10
  12  -4   2    0.40    1.20
 -12   4  -2   -0.10    2.30
 -13  -4  -2    2.90    2.20
  13  -4   2    4.10    2.10
 -13  -4  -2    3.10    2.00
 -13   4  -2    0.00    2.00
  14  -4   2   -0.80    1.40
 -14  -4  -2    0.30    1.60
 -14  -4  -2    2.30    1.60
 -14   4  -2    2.20    1.50
  13  -5  -2    5.30    1.90
 -13  -5   2    7.00    2.20
 -13   5   2    6.80    2.10
  12  -5  -2   16.40    2.80
 -12  -5   2   15.00    3.10
 -12  -5   2   13.80    3.10
 -12  -5   2   10.00    2.40
 -12   5   2   15.70    3.00
 -11  -5   2   35.10    4.90
  11  -5  -2   39.10    3.90
 -11  -5   2   41.20    5.40
 -11  -5   2   19.30    3.70
  11  -5  -2   42.20    5.00
 -11   5   2   46.60    5.30
  10  -5  -2   31.80    3.20
 -10  -5   2   26.60    4.50
 -10  -5   2   30.60    4.50
  10  -5  -2   34.80    4.40
 -10  -5   2   25.30    4.00
 -10   5   2   18.50    4.40
   9  -5  -2   62.09    5.20
  -9  -5   2   71.59    7.60
   9  -5  -2   61.89    6.40
  -9  -5   2   62.29    6.90
  -9  -5   2   55.69    6.50
   9  -5  -2   59.29    6.20
   8  -5  -2   57.39    5.70
  -8  -5   2   55.29    6.70
   8  -5  -2   50.69    4.50
  -8  -5   2   48.10    5.80
   8  -5  -2   52.39    5.70
  -8  -5   2   56.09    6.30
  -7  -5   2   48.50    5.50
   7  -5  -2   33.50    3.60
   7  -5  -2   41.40    4.60
  -7  -5   2   37.00    5.10
   7  -5  -2   34.40    4.10
  -7  -5   2   39.20    4.80
   7  -5  -2   37.30    4.30
  -7   5   2   28.00    3.80
   6  -5  -2   56.89    5.00
   6  -5  -2   63.59    5.20
  -6  -5   2   58.09    6.30
  -6  -5   2   64.59    6.40
  -6  -5   2   59.99    6.00
   6  -5  -2   47.80    4.70
   6  -5  -2   50.99    4.40
  -6   5   2   51.69    4.90
  -5  -5   2  105.99    8.00
   5  -5  -2  100.09    7.30
   5  -5  -2   79.19    6.90
   5  -5  -2   98.89    6.80
  -5  -5   2   95.09    7.50
  -5  -5   2   86.49    7.50
  -5   5   2   78.29    8.00
  -5   5   2   94.29    7.20
  -4   5   2   76.69    5.80
  -4   5   2   63.29    6.20
  -3   5   2   54.69    4.40
  -3   5   2   41.70    4.20
  -2   5   2   45.00    3.50
  -2   5   2   40.30    3.40
   2   5  -2   32.50    3.60
  -2   5   2   48.50    4.00
   1   5  -2   65.89    5.70
  -1   5   2   75.99    6.00
   1   5  -2   78.79    5.70
  -1   5   2   76.49    5.60
   0   5   2    2.70    1.10
   0   5  -2    2.10    1.10
  -1   5  -2  228.28   16.10
   1   5   2  241.68   16.10
  -2   5  -2   -0.30    1.00
  -2   5  -2   -0.30    0.70
  -3   5  -2    2.20    1.20
  -3   5  -2    2.90    1.20
  -4   5  -2   62.99    5.70
  -4   5  -2   66.39    5.30
   5  -5   2   20.60    2.80
  -5  -5  -2   16.40    3.50
   5  -5   2   26.10    3.20
   5  -5   2   19.30    2.40
  -5  -5  -2   18.70    2.90
  -5   5  -2   16.60    2.50
   6  -5   2   22.60    3.40
   6  -5   2   31.80    3.60
  -6  -5  -2   34.50    4.50
   6  -5   2   28.90    3.70
   6  -5   2   21.70    3.20
  -6  -5  -2   26.10    3.70
  -6  -5  -2   25.80    4.20
   6  -5   2   24.40    3.00
  -6   5  -2   34.90    3.70
   7  -5   2  414.96   27.40
  -7  -5  -2  432.36   28.20
   7  -5   2  389.46   27.70
  -7  -5  -2  405.76   28.60
   7  -5   2  433.36   27.70
  -7  -5  -2  420.86   28.60
   7  -5   2  390.16   27.80
  -7   5  -2  405.56   27.80
  -8  -5  -2   47.30    5.60
   8  -5   2   57.19    5.60
  -8  -5  -2   46.50    6.30
   8  -5   2   59.79    5.60
   8  -5   2   51.09    5.50
  -8  -5  -2   50.89    6.50
   8  -5   2   50.69    4.50
   9  -5   2  100.29    8.50
  -9  -5  -2  100.29    9.20
   9  -5   2   95.99    7.80
  -9  -5  -2  105.69    8.70
   9  -5   2  107.39    8.60
  -9  -5  -2  113.49    9.40
 -10  -5  -2    0.90    2.30
 -10  -5  -2   -0.30    2.20
  10  -5   2    3.20    1.50
  10  -5   2    3.20    2.00
 -10   5  -2    4.00    3.10
 -11  -5  -2    2.10    2.10
 -11  -5  -2    0.60    2.10
  11  -5   2    2.40    1.80
  11  -5   2    1.80    1.40
 -11   5  -2    4.10    3.00
  12  -5   2   18.40    3.10
  12  -5   2   18.90    2.50
 -12  -5  -2   13.00    3.20
 -12  -5  -2   17.90    3.70
 -12   5  -2   25.70    3.90
  13  -5   2   49.50    5.20
 -13  -5  -2   33.00    4.80
 -13   5  -2   65.99    5.10
 -13  -6   2    6.80    1.90
 -13   6   2    9.00    1.80
 -12  -6   2    1.30    1.60
  12  -6  -2   -0.90    1.20
 -12   6   2    1.70    1.90
 -11  -6   2    2.10    1.60
  11  -6  -2    2.70    1.70
 -11  -6   2    1.60    1.90
  11  -6  -2    2.70    1.40
 -11   6   2    1.00    2.50
 -10  -6   2   -0.30    1.60
  10  -6  -2    1.20    1.60
 -10  -6   2    0.50    2.00
  10  -6  -2    1.80    1.40
 -10   6   2    0.60    2.80
  -9  -6   2    4.40    2.20
  -9  -6   2    5.20    2.80
   9  -6  -2    8.60    1.80
  -9  -6   2   12.70    3.20
   9  -6  -2    9.80    3.10
   9  -6  -2    8.20    2.30
  -9   6   2    7.70    3.40
  -8  -6   2   15.90    3.50
  -8  -6   2   12.20    3.30
   8  -6  -2   11.40    2.40
   8  -6  -2   15.70    2.30
  -8  -6   2   14.30    3.00
   8  -6  -2   16.00    3.40
  -8   6   2    4.00    2.90
   7  -6  -2    8.50    2.80
  -7  -6   2    2.80    2.30
   7  -6  -2    1.30    1.30
   7  -6  -2    2.70    2.30
  -7  -6   2    2.40    1.90
   7  -6  -2    0.00    1.50
  -7  -6   2    2.10    2.20
   6  -6  -2   87.99    6.30
  -6  -6   2   76.39    7.40
  -6  -6   2   80.49    7.30
   6  -6  -2   73.49    6.40
   6  -6  -2   86.59    6.90
  -6  -6   2   78.69    7.00
   6  -6  -2   78.79    6.60
  -5  -6   2   47.40    5.20
  -5  -6   2   42.60    5.50
   5  -6  -2   47.20    4.10
   5  -6  -2   47.20    4.70
   5  -6  -2   55.29    4.90
  -5   6   2   47.50    5.00
  -4  -6   2  107.39    9.00
  -4  -6   2  115.49    9.30
   4  -6  -2  109.29    8.70
   4  -6  -2  127.49    8.50
   4  -6  -2  122.19    9.00
  -4  -6   2  112.79    9.00
  -4   6   2  119.99    9.10
   3  -6  -2  145.09   10.70
  -3  -6   2  136.79   10.70
  -3  -6   2  134.59   10.70
   3  -6  -2  147.69   10.40
   3  -6  -2  150.48   10.20
  -3  -6   2  143.19   11.00
  -3   6   2  157.58   11.00
   2  -6  -2   10.50    2.20
  -2  -6   2    6.40    2.00
  -2  -6   2   10.00    2.50
   2  -6  -2   10.40    1.70
  -2  -6   2    8.00    2.20
   2  -6  -2    9.30    1.90
  -2   6   2    8.10    2.10
   1  -6  -2   12.20    1.80
   1  -6  -2   12.90    2.40
  -1  -6   2    8.20    2.20
  -1  -6   2    9.30    2.20
  -1   6   2   13.00    2.70
   1   6  -2   12.90    2.30
   0  -6   2    1.90    1.40
   0  -6  -2    3.30    1.20
   0  -6   2    6.60    1.90
   0   6  -2    3.20    1.50
   0   6   2    1.90    1.80
   1  -6   2   32.10    3.30
   1  -6   2   30.40    3.90
  -1  -6  -2   29.80    3.20
   1  -6   2   30.60    3.60
  -1   6  -2   26.10    3.50
   1   6   2   23.90    3.80
   1   6   2   27.70    3.40
   2  -6   2    1.20    1.60
   2  -6   2    0.70    1.60
   2  -6   2    3.30    1.60
  -2  -6  -2   -0.40    0.90
   2  -6   2    2.70    1.10
   2   6   2    0.50    1.30
  -2   6  -2    6.20    1.60
   3  -6   2   71.69    6.10
   3  -6   2   85.79    6.60
  -3  -6  -2   74.99    6.60
   3  -6   2   79.39    6.40
   3  -6   2   79.39    5.90
  -3  -6  -2   75.69    5.80
  -3   6  -2   76.99    6.40
  -4  -6  -2    8.50    2.50
   4  -6   2    8.10    1.70
  -4  -6  -2   11.00    1.90
   4  -6   2    7.90    1.90
   4  -6   2   12.50    2.50
   4  -6   2    6.40    1.90
  -4   6  -2    9.80    2.10
   5  -6   2   33.80    4.30
   5  -6   2   39.40    4.50
  -5  -6  -2   43.60    5.30
   5  -6   2   39.30    4.30
   5  -6   2   38.70    4.00
  -5  -6  -2   38.10    5.20
  -5   6  -2   40.60    4.40
   6  -6   2  136.39   10.00
  -6  -6  -2  131.39   10.80
   6  -6   2  129.59   10.00
   6  -6   2  129.59   10.10
  -6  -6  -2  139.79   11.00
   6  -6   2  138.19    9.70
   6  -6   2  127.39    9.70
  -7  -6  -2   32.10    5.30
   7  -6   2   29.90    3.80
   7  -6   2   33.80    4.40
   7  -6   2   34.20    3.90
   7  -6   2   34.50    4.30
  -7  -6  -2   46.30    5.70
   8  -6   2   87.89    7.40
   8  -6   2   91.59    6.90
  -8  -6  -2   88.49    9.00
  -8  -6  -2   83.69    8.30
   8  -6   2   82.09    7.40
   8  -6   2   85.39    7.10
   9  -6   2   30.90    4.10
  -9  -6  -2   42.10    5.70
   9  -6   2   36.40    4.50
   9  -6   2   35.80    3.90
  -9  -6  -2   41.00    5.80
  10  -6   2   23.80    3.40
 -10  -6  -2   30.30    4.80
  10  -6   2   21.90    2.80
 -10  -6  -2   23.40    4.30
 -10   6  -2    7.60    3.60
  11  -6   2    6.90    2.20
  11  -6   2    8.00    1.80
 -11  -6  -2    7.00    2.70
 -11  -6  -2   10.70    2.80
 -11   6  -2    6.30    3.00
  12  -6   2   15.10    2.40
 -12  -6  -2   13.80    2.80
  12  -6   2   15.40    2.00
 -12   6  -2   22.90    3.30
 -13  -6  -2    0.80    1.60
 -13   6  -2    0.80    1.30
 -12   7   2    2.80    1.50
  11  -7  -2    3.60    1.20
 -11  -7   2    3.30    1.90
 -11   7   2    2.60    2.00
  10  -7  -2   12.00    2.00
 -10  -7   2    6.40    2.30
 -10   7   2   14.80    3.20
  -9  -7   2    5.20    1.90
   9  -7  -2    2.90    1.40
   9  -7  -2    1.70    2.40
  -9  -7   2    2.40    2.10
  -9   7   2    0.70    2.80
   8  -7  -2    1.30    1.40
  -8  -7   2   -0.80    1.90
   8  -7  -2    3.00    2.30
  -8  -7   2    0.90    1.60
  -8   7   2    4.00    2.90
   7  -7  -2   27.00    4.20
   7  -7  -2   25.50    3.80
  -7  -7   2   23.10    3.60
   7  -7  -2   25.00    3.10
  -7  -7   2   27.10    4.60
   6  -7  -2   11.70    2.60
   6  -7  -2   13.80    3.20
  -6  -7   2   12.50    2.70
   6  -7  -2   12.20    2.20
  -6  -7   2   15.00    3.50
   5  -7  -2   28.00    3.20
  -5  -7   2   24.60    3.60
   5  -7  -2   31.00    4.20
   5  -7  -2   29.30    3.70
  -5  -7   2   21.00    3.90
  -4  -7   2   36.20    4.90
  -4  -7   2   32.40    4.10
   4  -7  -2   26.70    3.70
   4  -7  -2   36.10    4.40
   4  -7  -2   37.10    3.70
  -4  -7   2   30.50    4.00
   3  -7  -2   18.60    2.80
  -3  -7   2   16.50    3.20
   3  -7  -2   18.80    2.50
   3  -7  -2   18.90    3.30
  -3  -7   2   22.70    3.40
   2  -7  -2   11.30    1.90
  -2  -7   2    7.60    2.40
   2  -7  -2    2.50    2.00
  -2  -7   2    7.90    2.40
   2  -7  -2    7.00    2.10
  -2  -7   2   12.10    2.40
  -2   7   2    4.80    2.30
   1  -7  -2   11.40    2.60
  -1  -7   2   17.20    2.80
  -1  -7   2    9.60    2.50
   1  -7  -2   14.60    2.10
  -1  -7   2   11.80    1.90
  -1  -7   2   16.60    3.10
   1  -7  -2    9.10    2.10
  -1   7   2   10.90    3.00
   0  -7   2   74.49    6.60
   0  -7   2   76.59    6.00
   0  -7   2   94.59    7.10
   0  -7  -2   86.49    6.80
   0  -7  -2   80.79    6.50
   0  -7   2   74.99    6.80
   0  -7  -2   80.79    6.10
   0   7   2   74.79    8.20
   1  -7   2   64.29    5.20
   1  -7   2   70.69    6.10
  -1  -7  -2   59.89    5.40
  -1  -7  -2   65.29    5.10
   1  -7   2   64.19    5.60
   1  -7   2   68.89    5.90
  -1  -7  -2   65.09    5.80
  -1   7  -2   51.59    6.20
   2  -7   2    3.40    1.40
   2  -7   2    1.10    1.90
   2  -7   2    5.10    2.00
   2  -7   2    4.90    2.10
  -2  -7  -2    6.00    1.60
  -2  -7  -2    4.10    2.00
  -2   7  -2    4.10    1.90
   3  -7   2    5.10    2.40
  -3  -7  -2    4.40    1.60
   3  -7   2    1.50    1.30
  -3  -7  -2    1.00    2.00
   3  -7   2    2.10    1.60
   3  -7   2    0.60    1.70
   4  -7   2    0.80    1.60
   4  -7   2   -0.90    1.70
  -4  -7  -2   -1.20    1.70
   4  -7   2    1.20    2.10
  -4  -7  -2    0.60    2.30
   4  -7   2    0.90    1.30
   5  -7   2  135.99   10.40
   5  -7   2  127.99   10.10
   5  -7   2  135.99    9.60
   5  -7   2  126.09    9.90
  -5  -7  -2  126.69   10.60
   6  -7   2    1.30    2.10
   6  -7   2   -0.90    1.30
   6  -7   2    3.00    2.10
   6  -7   2    0.00    2.10
  -6  -7  -2    1.80    2.30
   7  -7   2    0.70    1.40
   7  -7   2    2.40    2.60
  -7  -7  -2    5.10    2.70
   7  -7   2    3.20    2.30
  -8  -7  -2   -0.40    2.10
   8  -7   2    4.20    2.60
   8  -7   2    0.60    2.30
   8  -7   2    2.50    1.60
  -8   7  -2    3.20    3.30
   9  -7   2    2.80    2.40
  -9  -7  -2    1.50    2.40
   9  -7   2    0.60    1.30
  -9   7  -2    4.80    3.20
 -10  -7  -2   17.70    3.40
  10  -7   2   20.40    2.50
 -10   7  -2    9.70    3.20
  11  -7   2    3.00    1.20
 -11  -7  -2    2.30    1.60
 -11   7  -2    1.20    2.20
 -12   7  -2   15.40    2.40
 -10  -8   2    0.00    1.40
  10  -8  -2   -0.40    0.90
 -10   8   2   -1.00    1.50
   9  -8  -2    3.20    1.30
  -9  -8   2    3.80    2.00
  -9   8   2    3.10    2.40
   8  -8  -2    4.20    1.40
  -8  -8   2   -0.90    2.00
   8  -8  -2    7.40    2.60
  -8   8   2    2.60    2.80
  -7  -8   2   37.70    5.00
   7  -8  -2   31.60    4.20
   7  -8  -2   31.70    3.30
  -7  -8   2   20.50    3.30
  -6  -8   2   34.50    5.00
   6  -8  -2   34.20    3.60
   6  -8  -2   36.80    4.50
   6  -8  -2   32.40    4.00
  -6  -8   2   32.00    4.10
  -5  -8   2   23.10    3.50
   5  -8  -2   26.10    3.10
  -5  -8   2   19.20    3.90
   5  -8  -2   19.60    3.20
   5  -8  -2   30.30    4.20
   4  -8  -2   12.30    2.60
  -4  -8   2    7.40    2.30
  -4  -8   2    9.80    2.50
   4  -8  -2   16.40    3.20
   4  -8  -2   10.60    2.10
  -4  -8   2   13.50    3.20
  -3  -8   2   72.09    6.60
   3  -8  -2   65.79    6.70
  -3  -8   2   64.59    6.50
   3  -8  -2   72.59    5.70
   3  -8  -2   67.49    5.90
  -3  -8   2   62.69    6.60
  -2  -8   2   70.59    6.90
   2  -8  -2   71.59    6.30
   2  -8  -2   85.29    6.90
   2  -8  -2   76.89    6.10
  -2  -8   2   74.69    6.70
  -2  -8   2   78.19    6.60
  -1  -8   2   39.20    3.60
   1  -8  -2   43.00    4.40
  -1  -8   2   42.00    4.80
   1  -8  -2   38.10    3.90
  -1  -8   2   30.20    4.20
   1  -8  -2   39.50    4.80
  -1  -8   2   42.60    5.10
   0  -8  -2   14.30    2.10
   0  -8  -2   10.80    2.40
   0  -8   2   14.10    2.80
   0  -8   2   13.40    3.00
   0  -8   2   12.90    2.10
   0  -8   2   12.90    2.70
   0  -8  -2   13.10    2.70
   1  -8   2    2.30    2.20
  -1  -8  -2    2.90    1.40
   1  -8   2    5.00    2.00
  -1  -8  -2    3.90    2.00
   1  -8   2    6.90    2.30
   1  -8   2    2.90    1.40
   2  -8   2   -0.90    1.90
   2  -8   2    2.20    1.30
  -2  -8  -2    1.30    1.70
   2  -8   2    0.60    2.00
  -2  -8  -2    2.10    1.50
   2  -8   2    2.50    1.80
  -3  -8  -2   22.60    2.90
   3  -8   2   21.60    3.60
   3  -8   2   25.40    3.10
   3  -8   2   25.10    3.50
   3  -8   2   25.30    3.90
   4  -8   2  294.97   20.10
   4  -8   2  282.07   19.70
   4  -8   2  273.77   19.30
   5  -8   2    2.40    2.30
   5  -8   2    5.20    2.30
   5  -8   2    3.40    1.60
  -5  -8  -2    6.40    2.60
   6  -8   2   10.60    2.90
  -6  -8  -2   10.30    3.00
   6  -8   2    9.70    2.10
   6  -8   2   15.90    3.00
   7  -8   2   96.79    7.70
  -7  -8  -2   78.69    8.20
   7  -8   2   80.19    6.60
   7  -8   2   87.99    7.30
   8  -8   2   14.00    3.00
  -8  -8  -2    5.50    2.40
   8  -8   2   10.90    2.00
  -8   8  -2    4.10    3.10
  -9  -8  -2    1.30    1.90
   9  -8   2    3.00    2.10
   9  -8   2    3.10    1.40
  -9   8  -2    1.60    2.50
  10  -8   2    8.40    1.50
 -10  -8  -2    4.80    2.00
 -10   8  -2    9.20    2.60
   8  -9  -2    0.30    1.00
  -8  -9   2    1.40    1.40
   8  -9  -2   -2.00    1.60
  -8   9   2    0.30    1.80
   7  -9  -2    3.80    2.10
   7  -9  -2    2.00    1.20
  -7  -9   2    0.50    1.50
  -7   9   2    0.50    2.20
   6  -9  -2   -1.90    1.90
   6  -9  -2   -0.20    1.10
  -6  -9   2    0.40    1.70
  -6   9   2   -3.90    2.30
   5  -9  -2    4.80    1.50
   5  -9  -2    1.80    1.90
   5  -9  -2    0.60    2.10
  -5  -9   2    1.20    1.80
   4  -9  -2   -0.40    1.20
  -4  -9   2   -0.10    1.70
   4  -9  -2    1.60    1.70
   4  -9  -2    2.10    2.10
  -4  -9   2    0.60    1.30
  -3  -9   2   51.99    5.60
   3  -9  -2   53.29    4.20
   3  -9  -2   48.30    4.70
  -3  -9   2   34.60    4.30
   3  -9  -2   45.30    5.00
  -3  -9   2   39.40    4.70
   2  -9  -2    4.70    1.80
  -2  -9   2    1.60    2.00
  -2  -9   2    4.50    2.00
  -2  -9   2    4.00    1.80
   2  -9  -2    8.20    2.50
   2  -9  -2    3.90    1.50
  -1  -9   2   18.40    3.30
   1  -9  -2   22.90    3.40
   1  -9  -2   23.50    4.00
   1  -9  -2   25.30    2.80
  -1  -9   2   17.10    2.90
  -1  -9   2   18.80    3.20
   0  -9   2    9.30    1.90
   0  -9   2   14.10    3.40
   0  -9  -2    9.80    1.90
   0  -9   2   13.70    2.50
   0  -9   2    9.50    2.70
   0  -9  -2    6.90    2.30
   1  -9   2   16.00    3.00
   1  -9   2   10.00    1.90
  -1  -9  -2    8.00    2.30
   1  -9   2    7.00    2.10
  -1  -9  -2   10.10    2.00
   2  -9   2   12.70    2.70
   2  -9   2   22.10    3.50
  -2  -9  -2   12.40    2.30
   2  -9   2   12.70    2.20
   3  -9   2    3.00    1.90
   3  -9   2   -0.20    1.20
   3  -9   2    0.40    2.00
   4  -9   2    6.10    2.20
   4  -9   2    3.20    1.50
   4  -9   2    7.50    2.60
   5  -9   2   14.20    2.70
   5  -9   2    8.10    1.80
   5  -9   2   13.10    2.80
   6  -9   2    8.60    2.40
   6  -9   2   15.20    2.90
   6  -9   2    9.90    1.90
   7  -9   2    0.50    1.20
   7  -9   2   -0.90    2.00
  -7   9  -2   -1.80    2.40
   8  -9   2   -1.10    1.00
   8  -9   2   -0.60    1.70
  -8   9  -2   -3.30    1.80
   6 -10  -2    2.10    1.00
   6 -10  -2    0.10    1.40
   5 -10  -2    3.40    1.20
   5 -10  -2    0.70    1.60
   4 -10  -2    2.20    1.70
   4 -10  -2    0.70    1.10
   3 -10  -2    0.20    1.60
   3 -10  -2    0.50    1.00
   2 -10  -2    8.40    1.60
   2 -10  -2    2.70    1.80
  -2 -10   2    5.70    1.80
   1 -10  -2    7.60    2.10
  -1 -10   2    4.60    1.90
  -1 -10   2    4.30    1.50
   1 -10  -2    5.30    1.50
   0 -10   2   12.20    2.20
   0 -10   2   12.80    2.50
   0 -10  -2   19.50    2.40
   0 -10  -2   10.20    2.20
   1 -10   2   28.60    3.40
   1 -10   2   31.80    3.20
  -1 -10  -2   39.40    3.50
   1 -10   2   28.90    3.70
   2 -10   2    9.70    2.00
   2 -10   2   13.10    1.90
   2 -10   2   11.80    2.50
   3 -10   2   13.10    2.30
   3 -10   2   15.90    2.10
   3 -10   2   22.00    3.00
   4 -10   2   -0.10    1.00
   4 -10   2   -2.90    1.30
   4 -10   2    2.00    1.70
   5 -10   2    3.30    1.80
   5 -10   2    2.60    1.10
   5 -10   2    2.50    1.60
   6 -10   2    2.70    1.00
   6 -10   2    3.10    1.70
 -15   0   3    4.20    2.40
 -15   0   3   -0.30    1.40
 -14   0   3    2.00    1.70
 -14   0   3    3.70    1.90
 -13   0   3    0.80    1.90
 -13   0   3   -1.00    1.40
 -12   0   3   -1.00    1.70
 -12   0   3   -0.70    1.50
 -11   0   3   -0.70    1.50
 -11   0   3    1.10    1.80
 -10   0   3    0.00    1.50
 -10   0   3    0.80    1.60
  -9   0   3   -1.10    1.40
  -9   0   3    0.40    1.80
   9   0  -3   -1.70    1.70
   8   0  -3   -1.40    1.70
  -8   0   3    0.40    1.40
   7   0  -3    1.30    1.70
  -7   0   3    0.40    1.20
  -7   0   3    1.20    1.10
  -6   0   3   -0.30    1.00
  -6   0   3    0.20    0.90
   6   0  -3    1.00    1.60
  -5   0   3    0.30    1.10
   5   0  -3    1.90    1.60
  -5   0   3    0.30    0.30
  -5   0   3   -0.70    0.80
  -4   0   3    1.10    0.60
  -4   0   3    0.40    1.00
   4   0  -3    0.70    1.30
  -4   0   3    0.20    0.20
  -3   0   3    0.50    0.60
  -3   0   3   -0.50    0.80
  -3   0   3   -0.10    0.30
   3   0  -3   -0.40    1.20
  -2   0   3   -0.20    0.40
   2   0  -3    0.10    0.90
   1   0  -3    0.10    0.50
  -1   0   3    1.10    0.30
   0   0   3    0.40    0.20
   0   0   3    0.30    0.40
   0   0  -3    0.20    0.40
   0   0  -3    0.10    0.30
  -1   0  -3    0.80    0.40
  -1   0  -3    0.60    0.30
   1   0   3    0.00    0.40
   2   0   3    0.10    0.80
  -2   0  -3    0.10    0.60
  -2   0  -3   -0.10    0.40
   3   0   3    2.70    1.20
  -3   0  -3    0.30    0.50
  -3   0  -3   -0.30    0.80
  -4   0  -3    0.10    0.50
  -4   0  -3   -1.20    0.80
   4   0   3    1.30    1.30
  -5   0  -3    0.80    0.70
  -5   0  -3    0.00    1.00
   5   0   3    1.20    1.40
   6   0   3    0.00    1.50
  -6   0  -3   -0.60    1.10
  -6   0  -3    0.20    0.70
  -7   0  -3    0.10    1.20
   7   0   3    0.30    1.60
  -7   0  -3    1.00    0.80
   8   0   3   -0.10    1.70
  -8   0  -3    3.00    1.60
   9   0   3   -0.70    2.00
  -9   0  -3   -0.50    1.50
  -9   0  -3   -3.30    1.90
 -10   0  -3    0.60    1.60
 -10   0  -3    0.90    2.10
 -11   0  -3    1.40    2.30
 -12   0  -3    1.70    2.20
 -13   0  -3   -0.10    1.80
 -14   0  -3   -0.30    1.50
 -15   0  -3    1.90    1.40
 -15   0  -3   -0.90    1.50
 -15  -1   3    6.00    1.70
 -15  -1   3    6.60    1.90
 -15   1   3    5.50    1.90
 -15   1   3    6.10    1.80
  14  -1  -3   22.50    3.50
 -14  -1   3   25.30    3.40
 -14  -1   3   24.10    3.60
 -14  -1   3   23.00    3.50
 -14   1   3   25.10    3.40
 -14   1   3   22.30    3.30
 -13  -1   3    9.40    2.80
  13  -1  -3    4.10    2.30
 -13  -1   3    4.80    2.10
 -13  -1   3    7.00    2.40
 -13   1   3    5.10    2.20
 -12  -1   3   38.30    5.10
 -12  -1   3   44.00    4.80
  12  -1  -3   39.30    5.20
 -12  -1   3   42.00    5.50
 -12   1   3   34.80    4.40
  11  -1  -3   14.30    3.10
 -11  -1   3   10.20    3.00
 -11  -1   3    8.60    2.20
 -11   1   3   10.70    2.60
  10  -1  -3   20.00    3.50
 -10  -1   3   22.10    4.00
 -10  -1   3   22.70    3.20
 -10   1   3   18.00    3.10
  -9  -1   3  183.28   13.70
   9  -1  -3  175.18   14.90
  -9  -1   3  193.88   13.20
   9  -1  -3  176.28   13.50
  -9   1   3  172.58   13.20
   9   1  -3  217.78   19.50
  -9   1   3  184.58   14.00
   8  -1  -3  105.19    9.60
   8   1  -3  110.89    9.50
  -8   1   3  113.79    8.10
  -8   1   3   96.29    8.50
   7  -1  -3    0.80    1.70
  -7  -1   3   -0.70    0.90
   7   1  -3   -0.60    1.50
  -7   1   3   -0.10    1.10
  -7   1   3   -0.20    1.10
  -6  -1   3   25.30    2.60
  -6  -1   3   19.80    2.60
   6  -1  -3   20.80    3.40
  -6   1   3   20.30    1.90
  -6   1   3   22.60    2.40
   6   1  -3   20.60    3.20
  -6   1   3   23.30    3.00
   5  -1  -3   58.59    5.80
  -5  -1   3   68.29    4.90
  -5   1   3   62.59    4.80
  -5   1   3   65.69    4.60
   5   1  -3   68.69    5.70
  -5   1   3   61.69    5.20
  -4  -1   3   68.19    5.00
   4  -1  -3   68.99    5.80
  -4   1   3   70.29    4.90
  -4   1   3   68.49    4.80
  -4   1   3   67.39    5.30
   4   1  -3   69.09    5.60
  -3  -1   3    1.20    0.60
   3  -1  -3    3.50    1.50
  -3  -1   3    4.00    0.90
  -3   1   3    0.70    0.50
  -3   1   3    4.80    0.80
  -3   1   3    4.10    1.10
   3   1  -3    3.30    1.30
  -2  -1   3 1546.15   99.39
   2  -1  -3 1553.74   99.69
  -2  -1   3 1466.35   99.29
  -2   1   3 1514.25   99.29
   2   1  -3 1630.04   99.49
  -1  -1   3  683.53   45.70
   1  -1  -3  717.93   45.90
   1   1  -3  728.53   45.60
  -1   1   3  673.23   45.80
   1   1  -3  727.73   45.80
  -1   1   3  717.53   45.70
   0  -1  -3  684.13   45.00
   0   1  -3  723.53   45.00
   0   1   3  707.53   45.00
   0   1   3  660.13   45.00
   0   1  -3  708.73   44.90
  -1  -1  -3  111.29    7.40
  -1  -1  -3   98.59    7.40
  -1   1  -3  112.09    7.40
  -1   1  -3  116.99    7.50
  -1   1  -3  110.59    7.60
   1   1   3  116.29    7.40
  -2  -1  -3  403.46   25.60
   2  -1   3  418.16   25.90
  -2  -1  -3  375.26   25.50
   2   1   3  368.96   25.50
  -2   1  -3  405.36   25.70
  -2   1  -3  384.96   25.50
  -2   1  -3  384.26   25.30
   2   1   3  404.16   25.70
   3  -1   3  137.29    9.50
   3   1   3  144.29    9.30
  -3   1  -3  132.39    9.10
  -3   1  -3  122.29    8.70
  -3   1  -3  127.09    8.80
  -4  -1  -3    6.80    1.20
   4  -1   3    9.90    2.10
  -4   1  -3    7.80    1.50
  -4   1  -3    7.30    1.10
  -4   1  -3    7.70    1.10
   4   1   3    8.60    1.90
  -5  -1  -3   59.79    4.30
   5  -1   3   52.19    5.50
   5   1   3   57.09    5.10
  -5   1  -3   51.79    4.10
  -5   1  -3   61.89    4.80
   6  -1   3   10.00    2.40
  -6  -1  -3    6.30    1.50
  -6  -1  -3    7.60    1.30
   6   1   3    9.40    2.40
  -6   1  -3    8.20    1.20
  -6   1  -3    5.60    1.80
   7  -1   3  198.48   15.90
  -7   1  -3  218.48   15.40
   7   1   3  225.38   16.00
  -7   1  -3  216.98   14.50
   8  -1   3   45.40    6.00
  -8   1  -3   53.69    4.20
   8   1   3   49.70    6.10
  -8   1  -3   53.29    5.20
   9  -1   3   83.89    9.20
   9  -1   3   81.99    7.20
  -9  -1  -3   89.19    7.60
  -9  -1  -3   92.69    7.20
  -9   1  -3   83.49    7.70
  -9   1  -3   82.39    7.70
  -9   1  -3   79.49    7.10
 -10  -1  -3    1.60    1.70
 -10  -1  -3    0.40    2.00
  10  -1   3    0.40    1.70
 -10   1  -3    0.90    2.00
 -10   1  -3    2.00    2.30
 -11  -1  -3   41.10    5.70
  11  -1   3   40.80    5.30
 -11  -1  -3   40.10    4.90
 -11   1  -3   51.49    5.00
 -11   1  -3   47.70    6.10
  12  -1   3   14.70    3.30
 -12  -1  -3   16.10    3.60
 -12   1  -3   15.20    2.70
 -12   1  -3   14.10    3.20
  13  -1   3   16.80    3.30
 -13  -1  -3   20.10    3.70
 -13   1  -3   15.30    2.70
 -13   1  -3   13.10    2.90
 -14  -1  -3    1.10    1.80
 -14  -1  -3   -0.20    1.80
  14  -1   3   -0.70    1.50
 -14   1  -3    0.50    1.50
 -15  -1  -3    3.70    1.70
 -15  -1  -3    2.00    1.50
 -15   1  -3    4.00    1.80
  15  -2  -3    0.60    1.40
 -15  -2   3   -1.60    1.30
 -15  -2   3    0.10    1.70
 -15  -2   3    0.00    1.10
 -15   2   3    1.00    1.30
 -14  -2   3    2.70    1.70
 -14  -2   3    6.50    2.20
  14  -2  -3    4.20    2.00
 -14  -2   3    3.60    2.00
 -14   2   3    2.20    1.80
 -13  -2   3   10.50    2.70
  13  -2  -3    4.80    2.50
 -13  -2   3   11.00    2.60
 -13  -2   3    7.40    2.60
 -13   2   3   12.80    2.80
 -12  -2   3   18.90    3.50
  12  -2  -3   23.30    3.80
 -12  -2   3   17.10    3.00
 -12  -2   3   15.70    3.50
 -12   2   3   18.20    3.50
 -11  -2   3    1.80    1.80
 -11  -2   3    0.10    1.70
 -11  -2   3    2.40    2.10
  11  -2  -3    0.20    1.70
 -11   2   3    1.30    2.30
  10  -2  -3   -0.10    1.60
 -10  -2   3    3.90    2.30
 -10  -2   3    3.10    1.90
 -10  -2   3    1.50    1.70
 -10  -2   3    3.20    1.80
 -10   2   3    2.40    2.20
   9  -2  -3   15.10    4.20
   9  -2  -3   11.90    2.70
  -9  -2   3   12.00    2.90
  -9  -2   3   12.30    2.40
  -9  -2   3   14.90    2.60
  -9   2   3    5.90    2.00
  -9   2   3    9.30    2.80
  -8  -2   3  146.59   11.50
   8  -2  -3  149.69   12.10
  -8   2   3  118.99   10.60
  -8   2   3  144.39   10.10
   8   2  -3  144.09   11.50
   7  -2  -3   53.19    6.00
  -7   2   3   37.10    4.50
   7   2  -3   40.20    5.00
  -7   2   3   43.80    3.60
  -7   2   3   42.80    3.80
   6  -2  -3    0.10    1.70
   6   2  -3    2.20    1.60
  -6   2   3    0.50    0.90
  -6   2   3    2.10    0.90
  -6   2   3   -0.80    1.10
   5  -2  -3   36.90    4.50
   5   2  -3   33.10    4.00
  -5   2   3   36.00    3.60
  -5   2   3   41.90    3.30
  -5   2   3   40.90    3.20
   4  -2  -3 2130.89  137.69
  -4   2   3 2133.59  136.89
  -4   2   3 2070.19  136.79
   4   2  -3 2120.19  137.29
  -4   2   3 2161.88  137.29
  -3  -2   3  656.13   44.80
  -3   2   3  737.13   45.10
   3   2  -3  644.94   44.50
  -3   2   3  718.43   44.80
   3   2  -3  708.13   45.10
  -2  -2   3  233.38   15.80
  -2   2   3  246.28   16.00
   2   2  -3  251.27   16.00
   2   2  -3  225.18   15.70
  -2   2   3  255.37   15.90
   1  -2  -3  100.59    6.90
   1   2  -3  101.29    6.60
   1   2  -3   94.09    6.60
  -1   2   3  109.09    6.80
  -1   2   3   89.89    6.70
   0  -2  -3  692.33   44.70
   0   2   3  642.24   44.60
   0   2  -3  727.93   44.70
   0   2  -3  703.13   44.70
   0   2   3  691.93   44.80
  -1  -2  -3   47.30    3.10
  -1   2  -3   47.10    3.30
  -1   2  -3   48.20    3.30
   1   2   3   41.70    3.10
  -1   2  -3   43.20    3.50
  -1   2  -3   43.20    3.00
  -2  -2  -3 7744.33  488.75
  -2   2  -3 8062.79  489.45
   2   2   3 7234.88  488.65
  -2   2  -3 8025.70  489.05
  -2   2  -3 6959.30  488.35
  -3  -2  -3  309.27   20.20
  -3   2  -3  335.57   20.60
  -3   2  -3  317.17   20.30
   3   2   3  323.27   20.50
   3   2   3  283.57   20.30
  -3   2  -3  288.27   20.00
   4  -2   3  174.58   12.70
   4   2   3  185.48   12.40
  -4   2  -3  180.48   12.30
  -4   2  -3  182.98   11.90
  -4   2  -3  162.78   11.60
   5  -2   3  350.96   24.60
  -5   2  -3  370.26   23.60
  -5   2  -3  331.07   23.40
   5   2   3  373.56   24.30
  -5   2  -3  369.66   24.20
   6  -2   3    2.10    1.80
   6   2   3    0.70    1.50
  -6   2  -3    3.20    1.50
  -6   2  -3    1.70    1.00
  -6   2  -3    0.30    0.80
   7  -2   3   48.00    6.30
  -7   2  -3   60.79    4.70
   7   2   3   62.39    6.00
  -7   2  -3   66.39    5.70
   8  -2   3   23.80    4.40
  -8  -2  -3   20.60    3.60
  -8   2  -3   23.90    3.60
  -8   2  -3   18.20    2.40
   8   2   3   22.10    4.00
  -9  -2  -3   12.40    2.70
   9  -2   3   11.60    3.50
   9  -2   3   10.30    2.60
  -9  -2  -3   12.40    3.10
  -9   2  -3    6.40    2.70
  -9   2  -3   10.90    3.50
 -10  -2  -3   48.80    5.80
  10  -2   3   34.00    4.70
 -10  -2  -3   34.00    4.50
 -10   2  -3   33.70    4.70
 -10   2  -3   42.90    5.70
  11  -2   3    3.70    2.10
 -11  -2  -3   -2.40    1.70
 -11  -2  -3    3.40    2.50
 -11   2  -3   -1.70    1.80
 -11   2  -3    3.30    2.40
 -12  -2  -3   29.70    4.30
 -12  -2  -3   41.00    5.20
 -12  -2  -3   43.30    5.70
  12  -2   3   39.10    5.20
 -12   2  -3   39.60    6.80
 -12   2  -3   48.20    4.80
 -13  -2  -3   45.40    5.50
 -13  -2  -3   47.60    5.80
 -13  -2  -3   32.60    5.20
  13  -2   3   38.60    5.00
 -13   2  -3   41.90    4.40
 -14  -2  -3   -0.60    1.60
  14  -2   3   -0.60    1.50
 -14  -2  -3    0.80    1.80
 -14   2  -3    1.60    1.50
  15  -2   3    0.60    1.40
 -15  -2  -3    0.90    1.40
 -15  -2  -3   -0.20    1.40
  15  -3  -3   -0.30    1.20
 -15  -3   3    1.30    1.80
 -14  -3   3    6.70    2.30
  14  -3  -3    2.80    1.80
 -14  -3   3    1.80    1.50
 -14  -3   3    4.50    2.00
 -14   3   3    3.40    1.90
 -13  -3   3    1.00    1.80
  13  -3  -3    1.70    1.90
 -13  -3   3   -2.90    1.60
 -13  -3   3    1.20    1.90
 -13   3   3   -2.30    1.80
 -12  -3   3   23.30    3.70
  12  -3  -3   27.20    4.30
 -12  -3   3   24.10    4.10
 -12  -3   3   24.30    4.10
 -12   3   3   21.10    3.60
  11  -3  -3   83.89    7.00
 -11  -3   3   71.09    7.50
 -11  -3   3   62.39    7.50
 -11  -3   3   57.19    6.90
 -11   3   3   79.39    7.20
  10  -3  -3   10.20    2.70
 -10  -3   3    7.80    2.50
 -10  -3   3   12.60    2.70
 -10  -3   3    5.80    2.60
 -10  -3   3    8.20    2.70
 -10   3   3    9.30    3.20
  -9  -3   3   62.19    5.70
  -9  -3   3   59.99    6.30
   9  -3  -3   68.59    6.60
  -9  -3   3   59.49    6.10
  -9  -3   3   61.19    6.70
  -9   3   3   47.70    6.30
   8  -3  -3    6.10    2.30
  -8  -3   3    4.30    2.20
  -8  -3   3    6.10    2.00
  -8  -3   3    8.70    2.30
   8  -3  -3    4.60    2.00
  -8  -3   3    7.00    2.20
   8  -3  -3    6.20    2.00
  -8   3   3    5.90    1.60
  -8   3   3    3.30    1.80
   8   3  -3    2.90    2.20
  -8   3   3   -0.90    2.20
  -8   3   3    6.30    1.50
  -7   3   3  161.98   12.40
  -7   3   3  172.18   11.60
   7   3  -3  162.98   12.60
  -7   3   3  161.98   11.60
  -6   3   3   28.90    3.10
   6   3  -3   29.10    3.80
  -6   3   3   30.20    3.90
  -6   3   3   29.60    2.90
   5   3  -3  391.26   26.90
  -5   3   3  390.46   26.20
  -5   3   3  413.86   27.00
  -5   3   3  401.16   26.50
  -4   3   3   23.40    2.20
   4   3  -3   21.90    2.60
  -4   3   3   20.10    2.40
  -4   3   3   23.20    2.80
   3   3  -3   20.50    2.30
  -3   3   3   26.10    2.70
   3   3  -3   18.70    1.70
  -3   3   3   24.00    2.00
  -2   3   3  123.69    8.30
   2   3  -3  108.59    7.80
  -2   3   3  115.79    8.00
   2   3  -3  119.39    7.90
   1  -3  -3  239.38   15.50
  -1   3   3  243.58   15.60
  -1   3   3  238.38   15.60
   1   3  -3  224.98   15.40
  -1   3   3  225.28   15.50
   1   3  -3  232.98   15.30
   0   3  -3 1061.79   69.69
   0   3   3 1061.09   69.79
   0   3  -3 1116.59   69.59
   0   3  -3 1061.29   69.69
   0   3   3 1088.09   69.49
  -1   3  -3  181.88   12.00
   1   3   3  176.48   11.60
  -1   3  -3  171.88   11.70
  -1   3  -3  188.08   11.90
  -1   3  -3  174.68   12.10
  -2   3  -3  180.68   11.40
  -2   3  -3  157.48   11.00
   2   3   3  167.08   11.10
  -2   3  -3  173.38   11.50
  -3   3  -3  942.61   66.49
  -3   3  -3 1094.89   66.89
  -3   3  -3 1067.29   67.09
   4  -3   3    1.40    1.00
  -4   3  -3    2.60    1.10
  -4   3  -3    3.00    1.40
  -5   3  -3   14.30    2.00
  -5   3  -3   15.30    2.60
  -6   3  -3  335.97   22.70
  -6   3  -3  319.07   21.80
  -7   3  -3  110.09    7.90
  -7   3  -3  101.29    8.70
  -8  -3  -3   89.49    7.50
  -8  -3  -3   92.19    7.80
  -8  -3  -3   85.19    7.60
   8  -3   3   99.09    7.60
  -8   3  -3   90.09    6.90
  -8   3  -3   86.49    8.00
  -9  -3  -3  251.67   17.50
  -9  -3  -3  236.38   17.60
   9  -3   3  233.68   17.40
  -9  -3  -3  239.88   17.80
  -9   3  -3  248.38   16.80
 -10  -3  -3    8.30    2.50
 -10  -3  -3   12.70    2.90
  10  -3   3   13.90    2.90
 -10  -3  -3    7.80    2.80
 -10  -3  -3    9.30    2.50
 -10   3  -3    4.80    3.10
 -11  -3  -3   21.80    3.90
 -11  -3  -3   17.10    3.30
 -11  -3  -3   23.10    4.10
  11  -3   3   18.90    3.60
 -11   3  -3   14.80    3.70
  12  -3   3    0.20    1.90
  12  -3   3    1.30    1.30
 -12  -3  -3    1.00    1.80
 -12  -3  -3   -0.90    1.80
 -12  -3  -3    1.90    2.20
 -12   3  -3    0.80    2.20
 -13  -3  -3    2.40    2.20
 -13  -3  -3    2.30    2.20
  13  -3   3    0.40    1.60
 -13   3  -3   -0.40    1.90
 -14  -3  -3    3.40    1.90
 -14  -3  -3    3.60    1.90
  14  -3   3    2.90    1.80
 -14   3  -3    8.20    2.00
 -15  -3  -3   -0.30    1.30
  15  -3   3    1.80    1.30
 -15  -3  -3    0.30    1.80
  14  -4  -3    3.10    1.60
 -14  -4   3    2.00    1.60
 -14  -4   3    2.80    1.50
 -14   4   3    3.50    1.70
 -13  -4   3    8.60    2.50
  13  -4  -3    9.20    2.40
 -13  -4   3    9.30    2.70
 -13  -4   3    9.20    2.30
 -13   4   3   12.00    2.60
 -12  -4   3   11.00    2.70
  12  -4  -3   11.10    2.80
 -12  -4   3    7.50    2.90
 -12  -4   3    5.50    2.50
 -12   4   3   10.20    2.80
 -11  -4   3   66.39    7.70
 -11  -4   3   60.99    7.00
 -11  -4   3   73.99    7.00
  11  -4  -3   91.99    7.50
 -11   4   3   84.09    7.60
 -10  -4   3   42.70    5.20
 -10  -4   3   34.50    5.40
  10  -4  -3   38.30    5.00
 -10  -4   3   32.80    4.60
 -10   4   3   36.20    5.30
   9  -4  -3  109.29    8.80
   9  -4  -3  130.29   10.00
  -9  -4   3  130.69   10.40
   9  -4  -3  124.69    9.90
  -9  -4   3  122.89   10.10
  -9  -4   3  137.09   10.20
   8  -4  -3    1.20    1.00
  -8  -4   3    2.20    2.00
  -8  -4   3    3.40    1.90
  -8  -4   3    0.90    1.90
  -8  -4   3    2.50    1.70
   8  -4  -3    1.30    1.50
   8  -4  -3    1.40    2.10
  -8   4   3    0.70    1.30
  -8   4   3   -1.90    2.40
   7  -4  -3  145.49   11.10
   7  -4  -3  150.98   11.30
  -7  -4   3  159.48   11.60
  -7  -4   3  157.28   11.70
   7  -4  -3  162.58   11.40
   7  -4  -3  146.39   10.70
  -7  -4   3  164.68   12.10
  -7  -4   3  148.09   11.60
  -7   4   3  151.48   11.10
  -7   4   3  159.48   12.30
  -6   4   3    1.00    1.10
  -6   4   3    0.20    1.60
   6   4  -3    0.70    1.30
   5   4  -3  237.58   16.40
  -5   4   3  243.68   16.40
  -5   4   3  244.68   17.20
  -5   4   3  227.88   16.00
   4   4  -3  248.88   16.50
  -4   4   3  243.48   17.30
  -4   4   3  244.88   16.70
  -4   4   3  242.48   16.40
  -3   4   3   25.00    3.20
  -3   4   3   30.20    3.00
  -3   4   3   25.40    2.60
  -2   4   3  118.79    7.80
  -2   4   3  107.09    8.10
   2   4  -3  105.49    7.60
  -1   4   3   18.90    2.20
   1   4  -3   22.40    2.20
  -1   4   3   19.50    2.20
   0   4  -3 1035.20   63.09
   0   4  -3  923.31   63.39
   0   4  -3  974.50   63.29
   0   4   3  951.80   63.49
   0   4   3  997.80   63.09
  -1   4  -3   60.29    4.80
  -1   4  -3   65.99    4.60
  -2   4  -3  195.18   12.90
  -2   4  -3  182.88   12.90
  -3   4  -3    4.60    1.30
  -3   4  -3    2.70    1.10
  -4   4  -3   58.09    5.10
  -4   4  -3   54.09    4.50
  -5   4  -3  138.29    9.60
  -5   4  -3  126.89   10.30
  -6   4  -3   73.99    7.10
  -6   4  -3   75.79    6.00
  -7  -4  -3   39.60    4.80
  -7  -4  -3   33.00    4.20
   7  -4   3   35.90    4.00
  -7  -4  -3   28.70    4.30
   7  -4   3   36.10    4.10
   7  -4   3   32.00    3.80
  -7   4  -3   29.20    3.50
  -7   4  -3   26.60    4.50
   8  -4   3  131.99   10.40
   8  -4   3  145.89   10.60
  -8  -4  -3  120.19   10.80
   8  -4   3  149.99   10.40
  -8  -4  -3  123.99   10.90
  -8  -4  -3  133.49   10.60
  -8   4  -3  150.58   10.30
  -9  -4  -3   14.40    2.90
   9  -4   3    9.60    2.60
   9  -4   3    9.00    2.90
  -9  -4  -3    7.70    2.80
  -9  -4  -3    8.00    2.90
  -9   4  -3    4.10    2.90
  10  -4   3  104.19    8.20
 -10  -4  -3   96.79    8.40
 -10  -4  -3   82.09    8.30
 -10  -4  -3   91.69    8.20
  10  -4   3   81.69    6.90
  11  -4   3   -0.80    1.80
 -11  -4  -3    4.30    2.10
 -11  -4  -3    2.10    2.30
  11  -4   3    3.80    1.60
 -11  -4  -3    0.90    2.10
 -11   4  -3    2.10    2.70
 -12  -4  -3    0.80    2.10
  12  -4   3    5.30    1.60
 -12  -4  -3    3.40    2.40
 -12   4  -3    5.10    2.70
  13  -4   3   23.60    3.60
 -13  -4  -3   19.40    3.70
 -13  -4  -3   29.60    4.10
 -13   4  -3   25.50    3.60
 -14  -4  -3    6.40    2.00
 -14  -4  -3   11.30    2.40
  14  -4   3   14.20    2.60
 -14   4  -3   16.00    2.30
  13  -5  -3    1.70    1.50
 -13  -5   3    1.00    1.60
 -13  -5   3    3.30    1.60
 -13   5   3    5.60    2.00
 -12  -5   3    9.10    2.50
 -12  -5   3    5.90    2.10
 -12  -5   3    7.90    2.60
  12  -5  -3    9.50    2.30
 -12   5   3   10.30    2.80
 -11  -5   3    2.80    2.10
  11  -5  -3    4.20    2.10
 -11  -5   3    6.10    2.50
 -11  -5   3    5.30    2.20
 -11   5   3    5.40    2.70
 -10  -5   3   -1.00    1.80
 -10  -5   3    2.00    2.30
  10  -5  -3    1.70    1.30
 -10  -5   3   -1.50    1.70
  10  -5  -3   -0.80    1.70
 -10   5   3    4.70    3.10
   9  -5  -3    6.70    2.80
   9  -5  -3   10.70    2.60
  -9  -5   3    6.20    2.50
  -9  -5   3    6.90    2.80
   9  -5  -3   10.90    1.90
  -9  -5   3    3.90    2.20
  -9   5   3    4.60    3.20
   8  -5  -3   -0.30    2.20
  -8  -5   3    1.10    1.90
  -8  -5   3    1.90    2.00
  -8  -5   3    1.00    2.20
   8  -5  -3    0.40    1.20
   8  -5  -3   -0.50    1.40
  -8   5   3    1.10    2.70
   7  -5  -3    3.50    1.30
   7  -5  -3    1.70    1.30
   7  -5  -3    4.80    2.30
  -7  -5   3    0.40    1.80
  -7  -5   3    1.20    1.80
   7  -5  -3    2.00    1.90
  -7  -5   3    0.80    2.10
  -7   5   3    2.00    1.40
   6  -5  -3    1.30    1.10
  -6  -5   3   -1.10    1.20
   6  -5  -3    2.00    2.00
   6  -5  -3    2.10    1.30
   6  -5  -3    1.80    1.70
  -6  -5   3    0.70    1.60
  -6  -5   3    0.10    1.60
  -6   5   3    0.40    1.30
   5  -5  -3   13.90    2.40
   5  -5  -3    5.30    1.80
  -5  -5   3   11.70    2.50
  -5  -5   3    8.10    2.30
   5  -5  -3    7.40    1.50
  -5  -5   3    5.20    2.30
  -5   5   3    6.70    2.50
  -5   5   3    7.80    1.80
  -4   5   3   13.30    2.80
  -4   5   3   25.80    3.00
  -3   5   3    8.20    1.80
  -3   5   3    6.80    1.80
  -3   5   3    6.70    1.50
  -2   5   3   10.40    2.00
  -2   5   3   12.50    1.70
  -2   5   3    7.50    1.40
   1   5  -3  231.38   15.90
  -1   5   3  236.28   15.90
   0   5   3    5.60    1.40
   0   5  -3    5.90    1.50
  -1   5  -3   52.19    4.40
   1   5   3   54.19    4.60
  -2   5  -3   17.30    2.50
  -2   5  -3   27.10    2.40
  -3   5  -3  142.89   10.20
  -3   5  -3  141.19   10.20
  -4   5  -3   28.00    3.20
  -4   5  -3   30.70    3.70
  -5  -5  -3  193.68   14.30
   5  -5   3  170.58   13.20
   5  -5   3  175.18   13.20
  -5  -5  -3  188.58   12.80
  -5  -5  -3  200.88   13.60
   5  -5   3  197.38   13.20
   5  -5   3  188.98   12.90
  -5   5  -3  204.18   13.30
  -5   5  -3  171.68   14.00
   6  -5   3    5.50    2.10
  -6  -5  -3    6.10    2.20
   6  -5   3    9.00    2.40
  -6  -5  -3    1.30    1.90
   6  -5   3    6.50    2.00
   6  -5   3    6.50    1.80
   6  -5   3    4.80    1.50
  -6  -5  -3    7.50    2.20
  -6   5  -3    5.20    1.60
  -7  -5  -3   37.20    5.20
  -7  -5  -3   46.70    5.60
   7  -5   3   41.40    4.40
  -7  -5  -3   31.00    4.30
   7  -5   3   37.00    3.80
   7  -5   3   33.90    4.10
   7  -5   3   35.20    4.30
  -7   5  -3   33.50    4.00
   8  -5   3    6.10    2.50
  -8  -5  -3    3.80    2.40
   8  -5   3    6.00    2.10
   8  -5   3    5.30    1.70
  -8  -5  -3    5.30    2.40
   8  -5   3    4.70    2.50
  -8  -5  -3    4.70    2.00
   9  -5   3   42.60    4.40
  -9  -5  -3   40.40    5.90
  -9  -5  -3   46.40    6.10
   9  -5   3   42.70    5.20
   9  -5   3   57.79    5.60
  -9  -5  -3   46.10    5.40
 -10  -5  -3   60.99    6.40
 -10  -5  -3   65.79    7.40
  10  -5   3   73.59    6.20
  10  -5   3   53.79    5.10
 -10  -5  -3   58.49    7.10
 -11  -5  -3    6.80    2.80
  11  -5   3    0.70    1.60
  11  -5   3    1.60    1.50
 -11  -5  -3    1.80    2.00
 -11   5  -3    3.40    2.90
 -12  -5  -3    1.40    1.90
 -12  -5  -3    1.20    2.10
  12  -5   3    1.30    1.80
  12  -5   3    0.00    1.10
 -12   5  -3    0.20    2.30
 -13  -5  -3   -2.20    1.30
 -13  -5  -3    1.50    1.60
  13  -5   3    0.80    1.60
 -13   5  -3    1.90    1.90
 -13  -6   3    2.50    1.40
 -13   6   3    3.20    1.30
  12  -6  -3   -0.50    1.20
 -12  -6   3   -0.40    1.60
 -12   6   3    0.10    1.70
  11  -6  -3    1.30    1.50
 -11  -6   3    0.60    1.60
 -11  -6   3    0.80    1.70
  11  -6  -3    1.60    1.30
 -11   6   3    3.20    2.30
 -10  -6   3    7.70    2.60
  10  -6  -3   10.50    2.40
  10  -6  -3   10.00    1.90
 -10  -6   3    8.20    2.50
 -10   6   3    6.90    3.10
   9  -6  -3   -0.60    1.40
  -9  -6   3   -1.60    1.80
   9  -6  -3   -1.10    2.40
   9  -6  -3    1.10    1.20
  -9  -6   3   -1.40    1.60
  -9   6   3    2.20    2.80
   8  -6  -3    1.70    1.50
   8  -6  -3    1.90    2.40
  -8  -6   3    0.20    2.20
  -8  -6   3    2.00    1.90
  -8  -6   3   -0.40    1.70
   8  -6  -3    0.70    1.20
  -8   6   3    6.00    3.20
   7  -6  -3    6.00    2.20
   7  -6  -3    1.40    1.20
   7  -6  -3    2.60    2.40
  -7  -6   3    3.80    2.10
   7  -6  -3    1.10    1.40
  -7  -6   3    1.00    1.70
  -7  -6   3    0.80    2.00
  -7   6   3    0.80    2.70
  -6  -6   3    0.30    2.00
   6  -6  -3    2.20    2.00
   6  -6  -3    2.60    1.40
  -6  -6   3    1.70    1.90
   6  -6  -3    5.40    2.30
   6  -6  -3    1.00    1.20
   5  -6  -3    0.50    1.10
  -5  -6   3    1.70    1.80
   5  -6  -3    3.70    1.80
   5  -6  -3    0.60    1.70
  -5  -6   3    1.60    1.60
  -5  -6   3    1.40    1.70
  -5   6   3    0.20    1.30
  -4  -6   3    2.80    1.80
  -4  -6   3    0.10    1.50
  -4  -6   3    1.30    1.40
   4  -6  -3    3.40    1.70
   4  -6  -3    1.80    1.70
   4  -6  -3    1.40    1.10
  -4   6   3   -0.10    1.20
   3  -6  -3   -0.20    1.00
  -3  -6   3    2.30    1.50
   3  -6  -3    0.80    1.70
  -3  -6   3    0.30    1.40
  -3  -6   3    0.90    1.70
   3  -6  -3    1.50    1.40
  -3   6   3    0.70    1.40
  -2  -6   3   34.80    4.10
  -2  -6   3   24.10    3.50
   2  -6  -3   27.50    3.20
   2  -6  -3   32.50    3.10
   2  -6  -3   26.20    3.50
  -2  -6   3   29.00    3.80
  -2   6   3   26.20    3.60
  -1  -6   3    7.40    2.20
   1  -6  -3   11.70    1.80
  -1  -6   3    9.40    2.50
   1  -6  -3   13.50    2.50
  -1  -6   3   10.40    2.30
  -1   6   3   11.60    2.40
   1   6  -3    5.60    1.80
   0  -6   3  133.59   10.20
   0  -6   3  138.79   10.40
   0  -6  -3  136.49    9.70
   0   6   3  134.89   10.80
   0   6  -3  148.69   10.40
   1  -6   3   13.20    2.80
   1  -6   3    9.30    1.70
  -1  -6  -3   11.00    1.80
   1  -6   3   12.00    2.50
   1  -6   3    7.50    2.00
  -1   6  -3   12.00    2.30
   1   6   3   11.50    2.20
   2  -6   3    0.60    1.40
   2  -6   3    0.80    1.40
   2  -6   3   -0.10    1.40
  -2  -6  -3   -0.50    1.10
   2  -6   3   -0.30    0.90
   2   6   3   -1.00    1.20
  -2   6  -3   -1.20    1.00
   3  -6   3   49.90    4.70
   3  -6   3   46.00    4.80
  -3  -6  -3   46.70    5.50
  -3  -6  -3   46.30    3.70
   3  -6   3   37.20    3.70
   3  -6   3   45.20    4.70
  -3   6  -3   37.20    4.30
   3   6   3   43.10    4.70
   4  -6   3   21.60    3.30
   4  -6   3   17.30    2.70
   4  -6   3   22.30    3.10
   4  -6   3   20.50    2.60
  -4  -6  -3   14.20    3.20
  -4  -6  -3   21.60    2.60
  -4   6  -3   18.20    2.80
   5  -6   3   -1.60    1.40
   5  -6   3    0.60    1.20
  -5  -6  -3   -0.40    1.50
  -5  -6  -3    0.40    3.20
   5  -6   3    1.70    1.60
   5  -6   3    1.30    1.70
  -5  -6  -3    1.80    2.10
  -5   6  -3    0.50    1.20
  -6  -6  -3  130.99   10.50
  -6  -6  -3  125.99   10.00
   6  -6   3  130.09    9.70
   6  -6   3  128.79    9.80
   6  -6   3  113.39    9.60
   6  -6   3  122.09    9.30
  -6  -6  -3  133.09   10.70
   6  -6   3  130.79    9.30
  -7  -6  -3    4.70    2.90
   7  -6   3    5.20    2.20
   7  -6   3    4.40    1.70
  -7  -6  -3    6.30    2.20
   7  -6   3    4.40    2.60
  -7  -6  -3    8.20    3.10
   7  -6   3    6.50    1.90
  -8  -6  -3   -2.30    2.10
   8  -6   3    1.70    1.60
   8  -6   3    3.60    2.50
   8  -6   3    4.90    2.40
  -8  -6  -3   -0.50    2.40
   8  -6   3    4.40    1.80
  -9  -6  -3    2.30    2.60
  -9  -6  -3    4.90    2.70
   9  -6   3   11.30    3.00
   9  -6   3    6.30    2.00
   9  -6   3    5.70    1.80
  -9   6  -3    6.20    3.50
  10  -6   3   18.70    2.70
 -10  -6  -3   21.30    4.20
 -10  -6  -3   18.20    3.80
  10  -6   3   16.10    2.90
 -10   6  -3    6.40    3.40
 -11  -6  -3    0.90    2.20
  11  -6   3    2.00    1.80
 -11  -6  -3    5.80    2.40
  11  -6   3    3.60    1.40
 -11   6  -3    2.30    2.80
  12  -6   3   16.80    2.10
  12  -6   3    7.40    1.90
 -12  -6  -3    7.50    2.30
 -12   6  -3   19.90    3.10
 -13   6  -3    8.20    2.90
  11  -7  -3    4.80    1.20
 -11  -7   3    2.30    1.80
 -11   7   3    5.90    2.00
  10  -7  -3   24.30    2.80
 -10  -7   3   19.30    3.60
 -10  -7   3   23.00    3.20
 -10   7   3   24.90    3.80
   9  -7  -3    1.20    2.30
  -9  -7   3    1.50    2.30
  -9  -7   3    1.70    1.70
   9  -7  -3    0.30    1.20
  -9   7   3    2.20    2.70
   8  -7  -3   -1.00    1.20
  -8  -7   3    0.60    2.10
  -8  -7   3    2.30    1.70
   8  -7  -3    2.30    2.60
  -8   7   3   -3.50    2.50
   7  -7  -3    7.50    2.40
  -7  -7   3    6.90    2.90
   7  -7  -3    8.60    2.80
  -7  -7   3   11.10    2.70
   7  -7  -3   11.10    2.10
  -7   7   3   -0.90    2.90
   6  -7  -3    7.60    2.60
  -6  -7   3    6.00    2.00
  -6  -7   3    2.50    2.20
   6  -7  -3    2.70    1.50
   6  -7  -3    4.70    2.30
  -5  -7   3    0.70    1.80
  -5  -7   3    2.80    2.20
   5  -7  -3    3.40    2.30
   5  -7  -3    2.60    1.90
  -5  -7   3    0.50    1.70
   5  -7  -3    2.40    1.50
   4  -7  -3    3.80    1.80
  -4  -7   3    2.20    1.90
  -4  -7   3    0.10    1.80
   4  -7  -3    0.80    1.20
   4  -7  -3    0.70    1.90
  -4  -7   3    3.40    1.80
   3  -7  -3    5.50    1.80
  -3  -7   3    3.20    1.90
  -3  -7   3    4.60    2.10
   3  -7  -3    2.80    2.00
  -3  -7   3    5.50    2.20
   3  -7  -3    1.70    1.30
  -2  -7   3   24.30    3.60
  -2  -7   3   18.00    3.20
   2  -7  -3   25.70    3.40
   2  -7  -3   26.60    2.90
   2  -7  -3   23.60    3.50
  -2  -7   3   24.90    3.90
  -2   7   3   18.20    3.80
  -1  -7   3    1.40    1.90
   1  -7  -3    0.70    1.90
  -1  -7   3    3.10    1.70
  -1  -7   3    1.70    1.70
   1  -7  -3    1.10    1.20
  -1  -7   3    0.60    1.10
   1  -7  -3    0.60    1.40
  -1   7   3    0.80    2.00
   0  -7   3   60.39    6.10
   0  -7   3   57.49    4.50
   0  -7  -3   55.59    4.50
   0  -7   3   60.39    5.70
   0  -7   3   65.89    6.30
   0  -7  -3   54.99    5.60
   0  -7  -3   53.99    5.30
   0   7   3   31.50    5.40
  -1  -7  -3   32.00    4.00
   1  -7   3   42.50    4.70
   1  -7   3   37.00    4.50
  -1  -7  -3   33.60    3.40
   1  -7   3   37.60    3.50
   1  -7   3   32.90    4.10
  -1   7  -3   32.90    4.30
   1   7   3   15.70    3.80
  -2  -7  -3    4.20    1.50
   2  -7   3    0.70    1.20
   2  -7   3    4.90    2.00
   2  -7   3    0.60    1.90
   2  -7   3    3.80    2.00
  -2   7  -3    4.20    1.90
   3  -7   3    3.60    1.80
  -3  -7  -3    1.40    1.30
   3  -7   3    3.20    2.20
   3  -7   3    3.10    1.50
   3  -7   3    1.80    1.80
  -4  -7  -3   39.20    4.10
   4  -7   3   50.79    4.10
  -4  -7  -3   31.60    4.80
   4  -7   3   35.10    4.60
   4  -7   3   50.39    5.40
   4  -7   3   44.50    4.80
   5  -7   3   75.19    6.80
   5  -7   3   75.39    6.90
   5  -7   3   81.59    6.70
   5  -7   3   83.69    6.40
  -5  -7  -3   69.59    7.70
   6  -7   3   10.30    2.90
  -6  -7  -3    5.00    2.60
   6  -7   3    8.10    2.00
   6  -7   3    2.50    2.30
   6  -7   3    7.40    2.40
  -7  -7  -3   19.80    4.10
   7  -7   3   25.50    3.60
   7  -7   3   29.50    4.00
   7  -7   3   20.30    3.00
  -8  -7  -3   44.50    6.00
   8  -7   3   47.20    5.10
   8  -7   3   51.99    4.90
   8  -7   3   42.90    5.10
   9  -7   3    6.30    1.80
  -9  -7  -3   10.20    3.10
   9  -7   3    7.50    2.60
  -9   7  -3    6.40    3.30
  10  -7   3   15.50    2.20
 -10  -7  -3   13.60    3.10
 -10   7  -3    7.20    3.20
 -11  -7  -3    1.50    1.50
  11  -7   3    0.70    1.10
 -11   7  -3   -0.40    2.20
  10  -8  -3    1.20    0.90
 -10  -8   3    2.40    1.60
 -10   8   3    3.80    1.60
  -9  -8   3    2.80    1.90
   9  -8  -3    4.50    1.40
  -9   8   3    0.00    2.00
  -8  -8   3    2.40    2.20
   8  -8  -3    7.30    2.60
  -8  -8   3    5.70    2.00
   8  -8  -3    6.50    1.60
  -8   8   3    2.10    2.70
  -7  -8   3   22.10    3.60
   7  -8  -3   42.10    4.80
   7  -8  -3   32.60    3.50
  -7  -8   3   34.40    4.80
   6  -8  -3   16.80    3.30
  -6  -8   3   12.70    2.70
   6  -8  -3   14.90    2.80
   6  -8  -3   11.90    2.30
  -6  -8   3   11.00    3.40
   5  -8  -3    1.70    2.00
  -5  -8   3    6.60    2.30
   5  -8  -3    4.30    1.60
   5  -8  -3    6.20    2.70
  -5  -8   3    5.70    2.40
  -4  -8   3   26.90    3.80
   4  -8  -3   24.30    3.40
   4  -8  -3   21.90    2.90
   4  -8  -3   25.60    3.90
  -4  -8   3   24.30    4.00
  -4  -8   3   21.10    3.40
   3  -8  -3   19.50    2.60
  -3  -8   3   13.60    2.90
   3  -8  -3   24.70    3.70
  -3  -8   3   18.70    3.40
   3  -8  -3   17.70    2.90
  -3  -8   3   16.10    3.00
  -2  -8   3    5.50    2.10
  -2  -8   3    4.50    2.30
   2  -8  -3    4.20    1.60
   2  -8  -3    3.80    2.40
   2  -8  -3    4.60    1.90
  -2  -8   3    5.90    2.10
  -1  -8   3   30.00    4.00
   1  -8  -3   33.00    4.30
  -1  -8   3   27.20    4.10
  -1  -8   3   26.00    4.00
   1  -8  -3   29.10    3.70
   1  -8  -3   33.60    3.50
  -1  -8   3   40.10    3.60
   0  -8   3   86.59    7.10
   0  -8   3   83.69    7.20
   0  -8  -3   80.89    6.30
   0  -8   3   79.79    6.30
   0  -8   3   77.29    7.20
   0  -8  -3   92.39    7.20
   1  -8   3    6.90    2.70
   1  -8   3    9.00    2.00
   1  -8   3   12.60    2.70
  -1  -8  -3   10.20    1.90
  -1  -8  -3   10.50    2.50
   1  -8   3   12.70    2.80
  -2  -8  -3   90.19    7.00
   2  -8   3   91.59    7.80
   2  -8   3   95.99    7.60
   2  -8   3   85.99    7.70
   2  -8   3   90.79    7.00
   3  -8   3   14.20    3.00
   3  -8   3   21.10    3.50
   3  -8   3   15.90    2.50
   3  -8   3   19.70    3.50
  -3  -8  -3   17.30    2.50
   4  -8   3   27.70    3.20
   4  -8   3   24.50    3.50
   4  -8   3   21.40    3.60
   4  -8   3   23.70    3.80
  -4  -8  -3   24.10    3.10
   5  -8   3    4.00    2.30
   5  -8   3    4.10    2.40
   5  -8   3    5.50    1.80
   6  -8   3    4.80    2.20
   6  -8   3    3.60    2.40
   6  -8   3    1.50    1.40
   7  -8   3   31.30    4.10
   7  -8   3   35.40    4.10
   7  -8   3   24.20    3.10
  -7  -8  -3   16.50    3.50
   8  -8   3   10.60    2.00
   8  -8   3    8.00    2.50
  -8  -8  -3    5.40    2.30
  -8   8  -3    0.90    3.00
  -9  -8  -3    1.00    1.80
   9  -8   3    1.60    1.90
   9  -8   3    1.80    1.30
  -9   8  -3   -0.30    2.50
  10  -8   3    0.30    1.00
 -10   8  -3    3.40    2.20
   8  -9  -3   14.50    1.80
  -8  -9   3   14.80    2.50
  -8   9   3   15.00    3.00
  -7  -9   3    9.90    2.40
   7  -9  -3    8.20    2.40
   7  -9  -3   11.60    1.80
   6  -9  -3   10.30    1.90
  -6  -9   3   13.80    2.90
   6  -9  -3   14.20    2.80
   5  -9  -3   28.80    3.80
   5  -9  -3   21.10    3.20
   5  -9  -3   30.00    3.10
  -5  -9   3   39.10    4.60
  -5  -9   3   21.70    3.10
   4  -9  -3    6.70    2.10
  -4  -9   3    9.20    2.50
  -4  -9   3    8.40    2.10
   4  -9  -3    8.20    1.70
   4  -9  -3    9.50    2.60
  -3  -9   3    2.70    2.00
   3  -9  -3    1.60    1.70
   3  -9  -3    3.40    2.10
  -3  -9   3    1.60    1.70
   3  -9  -3    2.30    1.30
  -3  -9   3    1.00    1.40
   2  -9  -3   -1.10    1.90
  -2  -9   3    2.00    1.70
  -2  -9   3    1.60    1.60
  -2  -9   3    0.80    1.90
   2  -9  -3    3.80    1.50
   1  -9  -3    2.80    2.00
  -1  -9   3    2.10    1.90
  -1  -9   3    2.20    1.60
  -1  -9   3    2.90    2.00
   1  -9  -3    2.40    1.40
   0  -9  -3  109.89    8.10
   0  -9   3  105.39    8.00
   0  -9   3  115.29    8.80
   0  -9  -3  102.39    8.50
   0  -9   3  116.79    8.60
   1  -9   3   65.99    5.70
  -1  -9  -3   60.89    5.10
   1  -9   3   55.69    6.00
  -1  -9  -3   55.09    5.40
   1  -9   3   68.59    6.10
   2  -9   3   39.30    5.50
   2  -9   3   31.70    3.50
   2  -9   3   36.60    4.50
   2  -9   3   39.80    4.40
  -2  -9  -3   35.80    3.70
   3  -9   3    5.70    2.40
  -3  -9  -3    0.90    1.60
   3  -9   3   -0.20    1.70
   3  -9   3    2.80    1.40
   4  -9   3   36.60    4.60
   4  -9   3   31.10    4.00
   4  -9   3   31.30    3.50
   5  -9   3    1.00    1.90
   5  -9   3    0.80    1.30
   5  -9   3    1.20    2.00
   6  -9   3   69.79    6.00
   6  -9   3   56.59    5.00
   6  -9   3   62.29    5.60
   7  -9   3   27.80    3.70
   7  -9   3   24.30    2.80
   8  -9   3    3.40    1.90
   8  -9   3    2.70    1.20
  -8   9  -3    1.30    2.10
   6 -10  -3    5.30    1.20
   6 -10  -3    3.40    1.60
   5 -10  -3    0.50    1.00
   5 -10  -3   -0.10    1.50
   4 -10  -3    6.90    2.10
   4 -10  -3    6.40    1.50
   3 -10  -3   -0.20    0.90
   3 -10  -3   -1.10    1.50
  -2 -10   3    1.80    1.60
   2 -10  -3    1.70    1.70
   2 -10  -3    3.80    1.30
  -2 -10   3    1.30    1.30
  -1 -10   3   10.70    2.30
   1 -10  -3   12.90    2.10
  -1 -10   3   11.60    2.10
   1 -10  -3    5.60    2.00
   0 -10  -3    5.20    1.60
   0 -10   3    3.90    1.80
   0 -10   3    1.20    1.30
   1 -10   3    6.00    1.80
   1 -10   3    4.80    2.00
  -1 -10  -3    8.50    1.90
   1 -10   3    5.80    1.50
   2 -10   3   28.60    3.40
   2 -10   3   35.20    3.90
   2 -10   3   33.70    3.20
  -2 -10  -3   32.30    3.40
   3 -10   3    1.20    1.50
   3 -10   3    0.10    1.80
   3 -10   3    5.00    1.40
   4 -10   3    0.60    1.40
   4 -10   3    1.60    1.70
   4 -10   3    3.30    1.20
   5 -10   3    3.60    1.90
   5 -10   3    1.00    1.00
   5 -10   3   -0.80    1.40
   6 -10   3    3.20    1.70
   6 -10   3    6.50    1.60
 -15   0   4   56.39    4.90
 -14   0   4    1.80    1.80
 -14   0   4   -0.10    1.70
 -13   0   4  161.68   12.10
 -13   0   4  154.18   11.70
 -11   0   4   85.99    7.20
 -11   0   4   83.29    7.60
 -10   0   4   15.00    2.80
 -10   0   4   18.60    3.30
  -9   0   4   13.10    2.80
   9   0  -4   11.10    3.40
  -9   0   4   11.10    2.30
   8   0  -4    7.90    3.00
  -8   0   4    4.90    2.00
  -8   0   4    6.80    1.70
  -7   0   4  548.85   38.90
   7   0  -4  591.74   39.70
  -7   0   4  610.34   38.50
  -6   0   4   28.20    3.30
  -6   0   4   28.30    2.90
   6   0  -4   25.50    3.80
  -5   0   4    0.40    0.30
   5   0  -4    1.90    1.60
  -5   0   4    1.40    1.10
  -5   0   4    0.60    0.90
  -4   0   4  609.04   40.40
   4   0  -4  604.14   41.10
  -4   0   4  650.83   40.80
  -3   0   4  249.88   15.90
  -3   0   4  255.57   16.30
  -3   0   4  215.28   15.70
   3   0  -4  260.47   16.50
   2   0  -4  876.51   56.39
  -2   0   4  860.81   55.99
  -1   0   4 6720.43  443.76
   1   0  -4 7084.19  444.26
   0   0  -4  218.58   14.60
   0   0   4  209.18   14.40
   0   0  -4  238.58   14.50
  -1   0  -4 5309.97  328.17
  -1   0  -4 4893.01  328.27
  -2   0  -4  149.99   10.40
  -2   0  -4  159.28   10.20
   3   0   4   69.79    5.60
  -3   0  -4   73.49    5.00
  -3   0  -4   72.69    5.30
  -4   0  -4   70.49    5.60
  -4   0  -4   75.69    5.20
   4   0   4   74.89    6.00
   5   0   4  548.55   37.40
  -5   0  -4  581.94   36.50
  -5   0  -4  549.25   37.00
  -6   0  -4   27.70    3.30
   6   0   4   25.40    3.70
  -6   0  -4   28.70    2.50
  -7   0  -4  148.39   11.60
  -7   0  -4  167.48   11.00
   7   0   4  158.58   12.40
  -8   0  -4  293.47   20.40
   8   0   4  282.37   21.00
  -9   0  -4   52.69    6.20
   9   0   4   42.40    6.00
 -10   0  -4   63.29    7.30
 -11   0  -4   66.19    7.40
 -12   0  -4    0.80    2.00
 -13   0  -4    1.90    2.30
 -14   0  -4   16.60    3.10
 -15   0  -4   11.10    2.20
 -15   0  -4    8.60    2.20
 -15  -1   4    1.10    1.40
 -15  -1   4    1.40    1.30
 -15   1   4    1.60    1.50
 -14  -1   4    4.70    3.30
 -14  -1   4    4.10    1.90
 -14  -1   4    4.90    2.00
  14  -1  -4    3.40    1.90
 -14   1   4    1.70    1.80
 -14   1   4    0.80    1.70
 -13  -1   4    1.20    1.80
  13  -1  -4   -0.50    2.00
 -13  -1   4    2.70    1.80
 -13  -1   4    2.80    2.10
 -13   1   4   -3.10    1.60
 -12  -1   4    4.10    1.90
  12  -1  -4    7.40    2.70
 -12  -1   4    1.50    1.90
 -12  -1   4    5.00    2.30
 -12   1   4    2.00    1.90
  11  -1  -4   -2.20    1.60
 -11  -1   4    2.50    2.20
 -11  -1   4    0.70    1.60
 -11   1   4    1.40    1.70
  10  -1  -4   18.00    3.50
 -10  -1   4   18.20    3.60
 -10  -1   4   20.20    3.00
 -10   1   4   22.20    3.20
  -9  -1   4   72.59    6.20
   9  -1  -4   63.19    8.30
   9  -1  -4   75.89    6.70
  -9  -1   4   84.19    7.00
  -9   1   4   73.09    6.40
  -9   1   4   79.79    6.40
  -9   1   4   83.59    7.30
   8  -1  -4   17.60    3.90
   8   1  -4   18.10    3.70
  -8   1   4   16.20    2.40
  -8   1   4   19.30    3.20
   7  -1  -4  567.04   38.70
   7   1  -4  587.74   38.60
  -7   1   4  540.95   37.80
  -7   1   4  570.64   37.30
  -6  -1   4   32.60    3.10
   6  -1  -4   27.90    4.00
  -6  -1   4   30.40    3.40
  -6   1   4   27.10    3.40
  -6   1   4   30.30    2.40
   6   1  -4   28.30    3.90
  -6   1   4   30.30    2.90
  -5  -1   4  155.38   10.50
   5  -1  -4  154.38   11.50
  -5   1   4  147.69   10.90
   5   1  -4  159.68   11.30
  -5   1   4  154.48   10.40
  -5   1   4  148.69   10.20
  -4  -1   4  100.59    7.20
   4  -1  -4  103.29    8.00
  -4   1   4  108.49    7.60
  -4   1   4  108.99    7.10
   4   1  -4  111.79    7.90
  -4   1   4   93.29    7.00
   3  -1  -4  980.40   62.49
  -3  -1   4  923.21   61.89
   3   1  -4 1009.80   62.29
  -3   1   4  928.41   62.09
  -3   1   4  951.30   61.89
  -2  -1   4  187.68   12.60
   2  -1  -4  192.08   13.00
   2   1  -4  196.28   12.90
  -2   1   4  188.88   12.60
  -1  -1   4 1110.69   74.99
   1  -1  -4 1183.18   75.29
   1   1  -4 1188.28   75.19
  -1   1   4 1152.58   75.09
   1   1  -4 1255.67   74.89
  -1   1   4 1096.99   75.29
   0  -1   4 1003.60   66.29
   0  -1  -4 1012.50   66.59
   0   1  -4 1058.99   66.59
   0   1  -4 1078.79   66.39
   0   1   4 1024.90   66.59
   0   1   4 1010.90   66.49
  -1  -1  -4   99.09    6.60
  -1  -1  -4   88.89    6.60
  -1   1  -4  100.39    6.70
   1   1   4   98.49    6.60
  -1   1  -4  102.09    6.50
  -2  -1  -4 6421.36  402.56
  -2  -1  -4 6006.40  402.06
  -2   1  -4 6226.68  402.46
   2   1   4 6072.49  402.66
  -2   1  -4 6556.94  402.96
   3  -1   4   55.69    4.80
  -3  -1  -4   57.59    4.20
   3   1   4   57.79    4.50
  -3   1  -4   53.69    4.00
  -3   1  -4   55.19    4.30
   4  -1   4    0.10    1.30
  -4  -1  -4   -0.30    0.40
  -4  -1  -4    2.00    1.00
  -4   1  -4    0.30    0.70
   4   1   4   -0.60    1.20
  -4   1  -4   -0.30    0.90
   5  -1   4   50.89    4.90
  -5  -1  -4   49.40    3.90
  -5   1  -4   46.70    4.30
   5   1   4   47.00    4.60
  -5   1  -4   49.40    3.70
   6  -1   4   38.70    4.60
  -6  -1  -4   37.60    3.40
  -6  -1  -4   36.20    3.60
   6   1   4   46.00    4.80
  -6   1  -4   35.40    4.00
  -6   1  -4   41.60    3.20
   7  -1   4   28.40    4.10
  -7   1  -4   23.60    2.50
   7   1   4   24.30    3.80
  -7   1  -4   26.50    3.50
   8  -1   4  144.29   11.90
  -8   1  -4  146.89   10.10
   8   1   4  140.99   11.70
  -8   1  -4  141.99   11.20
   9  -1   4  188.38   14.20
   9  -1   4  190.08   15.50
  -9  -1  -4  220.18   14.90
  -9  -1  -4  193.28   14.10
  -9   1  -4  201.78   15.10
  -9   1  -4  179.98   14.10
  -9   1  -4  202.78   14.90
 -10  -1  -4   13.00    3.30
 -10  -1  -4    5.40    2.10
  10  -1   4    6.80    2.50
 -10   1  -4    8.00    2.40
 -10   1  -4    8.30    3.10
 -11  -1  -4   85.89    8.10
  11  -1   4   79.99    7.50
 -11  -1  -4   84.29    7.30
 -11   1  -4   83.49    7.10
 -11   1  -4   84.49    8.10
  12  -1   4   -2.00    1.80
 -12  -1  -4    2.60    2.30
 -12   1  -4    2.30    1.60
 -12   1  -4    0.10    1.90
 -13  -1  -4   14.40    3.30
  13  -1   4    8.80    2.70
 -13   1  -4   15.20    3.10
 -14  -1  -4   12.60    2.90
 -14  -1  -4    8.20    2.50
  14  -1   4    8.70    2.50
 -14   1  -4   13.00    2.60
 -15  -1  -4   -0.20    1.60
 -15  -1  -4    2.10    1.40
 -15   1  -4    0.70    1.60
 -15  -2   4    3.00    1.40
  15  -2  -4    0.10    1.40
 -15  -2   4    3.10    1.50
 -15   2   4    2.70    1.50
 -14  -2   4    2.30    1.60
  14  -2  -4    3.90    1.90
 -14  -2   4    0.70    1.60
 -14  -2   4    0.20    1.60
 -14   2   4    1.30    1.80
 -13  -2   4   -0.20    1.70
  13  -2  -4   -0.50    1.80
 -13  -2   4   -0.80    1.40
 -13  -2   4    0.00    1.90
 -13  -2   4   -0.80    1.90
 -13   2   4    0.70    1.90
 -12  -2   4    8.70    3.00
 -12  -2   4   11.80    2.90
 -12  -2   4   10.20    2.40
  12  -2  -4   13.00    3.10
 -12   2   4   16.20    3.10
 -11  -2   4    0.90    2.00
 -11  -2   4    0.50    1.50
 -11  -2   4   -1.40    1.80
  11  -2  -4   -0.30    1.80
 -11   2   4   -2.30    2.00
 -10  -2   4   21.30    4.00
 -10  -2   4   26.90    3.90
 -10  -2   4   19.80    3.20
  10  -2  -4   30.10    4.20
 -10   2   4   25.30    4.00
  -9  -2   4   23.00    3.30
   9  -2  -4   18.80    4.50
  -9  -2   4   22.70    3.90
  -9  -2   4   25.50    3.50
  -9  -2   4   27.80    3.70
   9  -2  -4   25.80    3.80
  -9   2   4   21.30    3.80
  -9   2   4   26.30    3.30
  -8  -2   4   51.39    5.70
   8  -2  -4   47.10    6.40
  -8   2   4   53.09    4.50
  -8   2   4   42.60    5.20
   8   2  -4   48.60    6.10
  -8   2   4   46.50    5.00
   7  -2  -4    2.40    2.20
  -7   2   4    0.80    0.90
  -7   2   4    0.90    1.30
   7   2  -4    7.10    2.30
  -7   2   4    1.70    1.10
   6  -2  -4    5.80    2.30
  -6   2   4    4.70    1.60
  -6   2   4    4.70    1.30
  -6   2   4    5.50    1.20
   6   2  -4    5.50    2.00
   5  -2  -4   25.30    3.80
  -5   2   4   29.40    2.70
   5   2  -4   38.70    4.00
  -5   2   4   30.30    3.40
  -5   2   4   35.20    2.80
   4  -2  -4  191.18   14.20
   4   2  -4  187.88   13.80
  -4   2   4  209.18   13.40
  -4   2   4  203.58   13.30
  -4   2   4  197.98   13.70
  -3   2   4   34.60    2.70
  -3   2   4   30.90    3.00
   3   2  -4   32.40    3.10
  -2  -2   4    0.30    0.50
   2  -2  -4   -0.10    0.60
   2   2  -4    0.90    0.70
  -2   2   4    0.30    0.70
   2   2  -4    0.30    0.30
   1  -2  -4    9.70    1.40
   1   2  -4   11.60    1.20
  -1   2   4    8.20    1.20
   1   2  -4    9.80    1.00
  -1   2   4   11.10    1.30
   0  -2  -4  490.25   31.50
   0   2   4  456.75   31.50
   0   2  -4  493.75   31.50
   0   2   4  483.55   31.60
   0   2  -4  499.85   31.40
  -1  -2  -4   17.70    1.50
  -1   2  -4   20.20    1.70
  -1   2  -4   16.30    2.00
  -1   2  -4   21.70    1.80
   1   2   4   16.00    1.50
  -1   2  -4   16.50    1.20
  -2  -2  -4 4241.58  272.27
   2   2   4 4036.30  272.27
  -2   2  -4 4513.05  272.37
  -2   2  -4 4436.76  272.67
  -2   2  -4 3954.60  272.07
  -3   2  -4   19.50    1.90
   3   2   4   19.60    2.00
  -3   2  -4   19.70    2.20
  -3   2  -4   17.20    1.50
   4  -2   4  497.75   32.00
  -4   2  -4  499.95   31.10
  -4   2  -4  468.95   31.50
   4   2   4  484.25   31.60
  -4   2  -4  437.66   30.90
   5  -2   4   51.59    5.10
  -5   2  -4   52.09    4.70
   5   2   4   52.19    4.90
  -5   2  -4   53.09    4.10
   6  -2   4   21.30    3.60
  -6   2  -4   21.40    3.00
   6   2   4   25.60    3.50
  -6   2  -4   24.70    2.50
   7  -2   4   33.00    4.60
   7   2   4   24.20    3.80
  -7   2  -4   23.90    2.70
  -7   2  -4   27.00    3.60
  -8  -2  -4   58.99    5.90
  -8  -2  -4   69.79    6.00
   8  -2   4   67.79    7.70
  -8   2  -4   56.79    6.20
   8   2   4   54.29    6.60
  -8   2  -4   56.69    4.80
   9  -2   4    5.40    2.00
   9  -2   4    1.30    2.50
  -9  -2  -4    6.20    2.30
  -9  -2  -4    5.30    2.40
  -9   2  -4    4.00    2.80
  -9   2  -4    3.50    2.40
 -10  -2  -4   21.50    3.40
 -10  -2  -4   18.20    3.70
  10  -2   4   27.30    3.90
 -10   2  -4   20.70    4.30
 -10   2  -4   13.00    3.50
 -11  -2  -4    0.70    1.70
  11  -2   4    0.30    1.80
 -11  -2  -4    2.10    2.30
 -11   2  -4   -2.10    1.90
 -11   2  -4    4.20    2.60
 -12  -2  -4   24.50    4.40
  12  -2   4   29.10    4.30
 -12  -2  -4   29.10    4.40
 -12  -2  -4   26.90    4.00
 -12   2  -4   33.50    4.20
 -12   2  -4   26.40    4.10
  13  -2   4   11.10    2.80
 -13  -2  -4   19.50    3.50
 -13  -2  -4   15.70    3.40
 -13  -2  -4   12.20    2.40
 -13   2  -4   16.20    2.70
 -14  -2  -4    1.70    2.00
  14  -2   4   -0.50    1.30
 -14  -2  -4    0.00    1.70
 -15  -2  -4   26.40    3.30
 -15  -2  -4   22.40    3.30
  14  -3  -4    0.30    1.50
 -14  -3   4   -2.60    1.40
 -14  -3   4    0.70    1.50
 -14  -3   4   -2.10    1.40
  14   3  -4    0.20    1.10
 -14   3   4   -1.40    1.60
  13  -3  -4    3.30    2.00
 -13  -3   4    1.80    1.90
 -13  -3   4    6.40    2.30
 -13  -3   4    2.50    2.10
 -13   3   4    0.50    1.90
 -12  -3   4   -0.60    1.60
  12  -3  -4   -0.40    1.90
 -12  -3   4    0.70    2.00
 -12  -3   4   -0.50    1.80
 -12   3   4    0.70    2.10
 -11  -3   4    6.40    2.50
 -11  -3   4    4.30    2.30
 -11  -3   4    4.00    2.40
 -11  -3   4    2.80    2.00
  11  -3  -4    3.90    2.30
 -11   3   4    3.40    2.80
 -10  -3   4   76.59    6.90
 -10  -3   4   70.19    7.40
 -10  -3   4   73.39    8.10
  10  -3  -4   79.69    7.10
 -10  -3   4   72.59    6.80
 -10   3   4   83.39    7.60
  -9  -3   4    0.90    1.90
  -9  -3   4    0.20    1.80
   9  -3  -4   -0.40    1.60
  -9  -3   4    0.80    1.80
  -9   3   4    2.00    2.50
   8  -3  -4  134.59   10.00
  -8  -3   4  135.29   10.40
  -8  -3   4  131.49    9.90
   8  -3  -4  127.89    9.70
  -8  -3   4  128.39   10.00
  -8  -3   4  122.89    9.80
  -8   3   4  121.39    9.40
  -8   3   4  119.89   11.60
   8   3  -4  126.99   10.80
   7   3  -4   -0.70    1.50
  -7   3   4    2.80    1.10
  -7   3   4    0.80    1.10
  -7   3   4   -0.10    1.30
  -6   3   4    0.00    1.00
   6   3  -4   -0.10    1.30
  -6   3   4   -2.40    0.90
  -6   3   4    0.40    1.00
   5   3  -4  425.76   29.20
  -5   3   4  431.16   28.50
  -5   3   4  447.36   29.20
  -5   3   4  431.86   28.70
   4  -3  -4    2.00    1.20
   4   3  -4    4.90    1.40
  -4   3   4    6.50    1.60
  -4   3   4    7.00    1.20
  -4   3   4    5.40    1.40
  -3   3   4  253.57   17.70
   3   3  -4  274.47   17.90
  -3   3   4  274.67   18.10
  -2   3   4  196.08   13.10
  -2   3   4  208.98   13.40
   2   3  -4  185.48   12.90
   2   3  -4  195.58   13.10
   1  -3  -4   21.60    2.10
   1   3  -4   19.60    1.70
  -1   3   4   21.30    2.00
  -1   3   4   19.90    2.00
   1   3  -4   14.70    1.70
  -1   3   4   21.80    2.10
   0  -3  -4   42.80    3.10
   0   3   4   47.90    3.30
   0   3  -4   46.10    3.30
   0   3  -4   42.80    3.40
   0   3  -4   43.60    3.50
   0   3   4   45.60    3.60
  -1   3  -4   49.99    3.40
  -1   3  -4   50.29    3.80
   1   3   4   51.99    3.50
  -1   3  -4   49.20    3.80
  -1   3  -4   48.60    4.10
  -2   3  -4   39.40    2.90
   2   3   4   44.70    3.10
  -2   3  -4   44.60    3.40
  -2   3  -4   45.90    3.50
  -3   3  -4  739.63   47.90
  -3   3  -4  731.93   48.10
  -4   3  -4   30.80    2.80
  -4   3  -4   31.90    3.50
  -5   3  -4    5.50    1.30
  -5   3  -4    4.90    1.70
  -6   3  -4   27.80    3.00
  -6   3  -4   28.60    3.80
  -7   3  -4    7.50    1.60
  -7   3  -4   10.30    2.50
  -8  -3  -4   -0.20    1.70
  -8  -3  -4    0.70    1.60
   8  -3   4   -0.20    1.50
  -8  -3  -4    1.50    1.10
  -8   3  -4    0.20    1.20
  -8   3  -4   -0.60    2.70
   9  -3   4    6.80    2.40
  -9  -3  -4   10.80    2.80
  -9  -3  -4    7.00    2.60
  -9  -3  -4    8.10    2.40
  -9   3  -4    4.70    2.80
  -9   3  -4   12.00    2.20
 -10  -3  -4   28.30    4.00
 -10  -3  -4   26.70    4.20
 -10  -3  -4   27.90    4.50
  10  -3   4   28.20    4.10
 -10   3  -4   17.20    4.00
 -11  -3  -4   25.30    4.50
 -11  -3  -4   23.50    3.80
  11  -3   4   21.20    3.70
 -11  -3  -4   17.30    3.60
 -11   3  -4   16.80    3.70
 -12  -3  -4   -0.60    1.50
 -12  -3  -4   -2.30    1.80
  12  -3   4   -0.50    1.80
 -12  -3  -4   -0.90    1.90
 -12   3  -4    0.50    2.10
 -13  -3  -4   -1.20    1.60
 -13  -3  -4    5.10    2.40
  13  -3   4    2.00    1.80
 -13   3  -4    4.90    2.20
 -14  -3  -4    1.50    1.80
 -14  -3  -4    3.00    2.00
  14  -3   4    2.10    1.80
 -14   3  -4    6.60    1.80
 -14  -4   4    1.60    1.40
 -14  -4   4    2.70    1.70
  14  -4  -4    5.60    1.80
  14   4  -4    4.80    1.40
 -14   4   4    4.70    1.70
  13  -4  -4   -1.40    1.40
 -13  -4   4    0.30    1.60
 -13  -4   4   -0.30    1.70
 -13  -4   4   -0.90    1.50
 -13   4   4    0.50    1.80
  12  -4  -4    6.00    2.40
 -12  -4   4    5.70    2.40
 -12  -4   4    4.90    2.50
 -12  -4   4    4.90    2.30
 -12   4   4    5.40    2.40
 -11  -4   4    9.00    2.80
 -11  -4   4    4.10    2.30
  11  -4  -4    3.20    2.30
 -11  -4   4    7.80    2.80
 -11   4   4    5.80    2.90
 -10  -4   4   44.10    5.90
  10  -4  -4   45.70    5.50
 -10  -4   4   38.80    5.10
 -10  -4   4   33.70    4.90
 -10   4   4   43.70    5.60
  -9  -4   4   17.40    3.60
  -9  -4   4   24.10    3.90
  -9  -4   4   35.30    4.30
   9  -4  -4   23.40    3.70
   9  -4  -4   22.50    2.90
  -9  -4   4   22.10    4.10
  -9   4   4   21.80    4.40
  -8  -4   4   36.70    5.10
   8  -4  -4   37.00    4.50
  -8  -4   4   39.80    4.80
   8  -4  -4   32.50    4.30
  -8  -4   4   38.90    4.60
   8  -4  -4   36.20    3.60
  -8  -4   4   29.60    4.50
   7  -4  -4   68.59    5.50
   7  -4  -4   67.29    6.30
  -7  -4   4   68.19    6.30
   7  -4  -4   71.39    6.10
  -7  -4   4   73.49    6.80
   7  -4  -4   80.69    6.40
  -7  -4   4   80.79    6.70
  -7  -4   4   67.49    6.40
  -7   4   4   81.49    7.70
  -7   4   4   81.99    6.20
   7   4  -4   76.39    8.70
  -6  -4   4   54.29    6.00
  -6   4   4   33.50    4.60
   6   4  -4   32.90    4.00
  -6   4   4   33.10    3.40
  -6   4   4   29.90    3.60
  -5   4   4   28.30    3.90
   5   4  -4   26.40    3.10
  -5   4   4   25.00    2.70
  -5   4   4   26.30    3.10
  -4   4   4   32.00    3.40
  -4   4   4   28.80    2.80
   4   4  -4   37.80    3.20
  -4   4   4   38.10    4.30
  -3   4   4   61.29    4.60
  -3   4   4   56.29    5.20
   3   4  -4   61.59    4.50
   2   4  -4   31.20    2.80
  -2   4   4   30.20    3.50
   2   4  -4   37.90    2.60
  -2   4   4   32.90    2.90
   1   4  -4   43.70    3.70
   1   4  -4   50.59    3.40
  -1   4   4   44.90    4.00
  -1   4   4   53.79    4.00
   0   4   4   12.80    2.00
   0   4   4   18.00    1.80
   0   4  -4   22.20    1.80
   0   4  -4   17.20    1.60
   0   4  -4   18.70    2.10
  -1   4  -4   23.80    2.10
  -1   4  -4   20.70    2.30
   1   4   4   18.40    2.40
  -2   4  -4  318.67   21.40
  -2   4  -4  324.77   21.40
  -3   4  -4   98.49    7.40
  -3   4  -4   99.99    7.30
  -4   4  -4   70.39    5.70
  -4   4  -4   62.79    5.20
  -5   4  -4   97.99    8.40
  -5   4  -4  108.99    7.80
  -6  -4  -4   14.90    2.20
  -6   4  -4    9.30    2.80
  -6   4  -4   14.20    2.10
  -7  -4  -4   57.89    6.50
  -7  -4  -4   59.39    6.50
  -7  -4  -4   59.79    4.80
   7  -4   4   61.09    5.80
   7  -4   4   58.19    5.70
  -7  -4  -4   67.39    6.30
   7  -4   4   60.59    5.40
  -7   4  -4   59.09    5.10
  -7   4  -4   57.09    8.40
  -8  -4  -4   45.20    5.80
   8  -4   4   48.50    5.30
  -8  -4  -4   49.80    5.80
   8  -4   4   47.20    5.10
  -8  -4  -4   40.30    5.20
   8  -4   4   58.89    5.40
  -8   4  -4   42.90    4.60
  -9  -4  -4  115.69   10.40
   9  -4   4  130.59   10.10
  -9  -4  -4  125.39   10.00
  -9  -4  -4  127.39   10.50
 -10  -4  -4    2.30    2.30
 -10  -4  -4    0.30    2.20
  10  -4   4   -0.40    1.60
 -10  -4  -4    0.30    1.90
 -10   4  -4    0.60    2.90
  11  -4   4   11.20    3.10
 -11  -4  -4   14.00    3.40
 -11  -4  -4   17.10    3.10
 -11  -4  -4   14.80    3.60
  11  -4   4   14.00    2.40
 -11   4  -4   11.40    3.70
 -12  -4  -4    0.10    1.90
 -12  -4  -4    1.00    2.10
  12  -4   4    2.50    1.40
  12  -4   4    0.30    1.70
 -12   4  -4   -1.30    2.40
 -13  -4  -4   15.10    3.10
 -13  -4  -4   16.40    3.30
  13  -4   4   12.60    2.80
 -13   4  -4   23.30    3.30
  14  -4   4    4.00    1.90
 -14  -4  -4    8.50    2.20
 -14  -4  -4    5.60    2.00
 -14   4  -4   10.50    1.90
 -13  -5   4    0.10    1.30
 -13  -5   4   -1.40    1.20
  13  -5  -4   -0.70    1.30
 -13   5   4    2.00    1.60
 -12  -5   4    0.90    1.80
 -12  -5   4    0.60    1.70
  12  -5  -4    4.60    1.90
 -12   5   4    3.60    2.20
 -11  -5   4   10.30    3.00
  11  -5  -4   13.80    2.90
 -11  -5   4   12.40    3.10
 -11  -5   4   15.00    3.10
 -11   5   4   18.10    3.60
 -10  -5   4   25.20    4.50
  10  -5  -4   30.70    4.30
 -10  -5   4   30.70    4.60
  10  -5  -4   27.70    3.10
 -10  -5   4   24.50    4.10
 -10   5   4   24.30    4.50
   9  -5  -4   27.40    3.90
   9  -5  -4   23.70    2.80
  -9  -5   4   19.40    4.10
   9  -5  -4   26.00    4.10
  -9  -5   4   25.40    4.20
  -9  -5   4   21.10    3.90
  -9   5   4   13.10    3.80
  -8  -5   4   77.79    7.50
  -8  -5   4   89.79    7.90
   8  -5  -4   94.59    7.60
  -8  -5   4   80.39    7.50
   8  -5  -4   84.69    7.20
   8  -5  -4   81.29    6.50
  -7  -5   4    7.80    2.40
   7  -5  -4    8.00    2.00
  -7  -5   4    6.50    2.50
  -7  -5   4    7.30    2.90
   7  -5  -4    7.10    2.60
   7  -5  -4    7.50    1.60
   7  -5  -4    5.90    2.20
  -7   5   4    8.90    2.10
  -7   5   4    0.00    2.80
   6  -5  -4  202.48   14.00
   6  -5  -4  194.08   13.40
  -6  -5   4  176.78   14.00
  -6  -5   4  201.28   14.00
   6  -5  -4  192.98   13.80
   6  -5  -4  187.98   13.60
  -6  -5   4  195.98   14.40
  -6  -5   4  199.98   14.70
  -6  -5   4  215.88   14.50
  -6   5   4  189.58   13.90
   5  -5  -4   26.90    3.50
   5  -5  -4   30.50    3.40
  -5  -5   4   34.70    4.20
  -5  -5   4   25.00    4.00
   5  -5  -4   28.60    3.00
  -5  -5   4   30.00    4.00
  -5   5   4   26.20    3.40
  -5   5   4   25.20    4.30
  -4   5   4   69.49    7.10
  -4   5   4   95.19    6.70
  -3   5   4   10.90    1.70
  -3   5   4   12.80    2.10
  -3   5   4   10.20    2.10
  -2   5   4   21.50    2.30
  -2   5   4   12.60    2.00
  -1   5   4   39.10    3.40
   1   5  -4   34.90    3.20
   0   5  -4   60.99    4.90
   0   5   4   62.89    5.10
   1   5   4  422.46   26.70
  -1   5  -4  376.36   26.40
   2   5   4   79.89    6.20
  -2   5  -4   80.79    5.80
  -2   5  -4   70.49    5.90
  -3   5  -4   39.10    3.80
  -3   5  -4   35.10    3.50
  -4   5  -4   14.30    2.10
  -4   5  -4   10.50    2.20
  -5  -5  -4   65.69    6.90
   5  -5   4   52.19    4.50
  -5  -5  -4   67.59    6.10
   5  -5   4   55.49    4.90
  -5  -5  -4   50.79    4.40
   5  -5   4   54.09    4.90
   5  -5   4   51.49    4.90
   5  -5   4   57.29    4.80
  -5   5  -4   49.20    5.80
  -5   5  -4   57.59    4.80
   6  -5   4   41.20    3.70
   6  -5   4   39.90    4.40
  -6  -5  -4   33.70    4.50
  -6  -5  -4   41.40    5.20
   6  -5   4   40.70    4.40
  -6  -5  -4   47.50    5.60
   6  -5   4   35.90    4.10
   6  -5   4   40.80    4.40
  -6   5  -4   32.40    3.90
   7  -5   4  152.98   11.20
   7  -5   4  142.29   11.20
   7  -5   4  159.28   11.10
  -7  -5  -4  152.18   12.00
  -7  -5  -4  140.99   11.90
   7  -5   4  152.18   10.80
  -7  -5  -4  152.78   11.50
  -7   5  -4  153.38   11.20
   8  -5   4  126.89    9.50
  -8  -5  -4  109.59   10.00
  -8  -5  -4  112.19    9.40
   8  -5   4  126.69    9.50
   8  -5   4  125.79    8.90
   8  -5   4  113.79    9.20
  -8  -5  -4  106.89    9.90
   9  -5   4    3.60    1.70
  -9  -5  -4    5.60    2.60
  -9  -5  -4    2.20    1.90
   9  -5   4    1.30    1.80
   9  -5   4   -0.40    2.40
  -9  -5  -4    5.10    2.80
  -9   5  -4    2.80    3.00
  10  -5   4   -0.70    1.60
 -10  -5  -4   -1.70    2.20
  10  -5   4   -0.20    1.20
 -10  -5  -4   -0.20    1.80
 -10  -5  -4   -1.90    1.90
 -10   5  -4    4.70    3.40
 -11  -5  -4   11.00    3.10
 -11  -5  -4    4.20    2.60
  11  -5   4   12.50    2.80
 -11   5  -4    5.00    3.30
  12  -5   4    2.30    1.80
 -12  -5  -4   -0.70    1.70
  12  -5   4    3.70    1.40
 -12  -5  -4    0.80    2.10
 -12   5  -4    0.50    2.50
  13  -5   4   -1.40    1.50
 -13  -5  -4   -0.10    1.40
 -13  -5  -4    0.30    1.60
  13  -5   4    0.90    1.10
 -13   5  -4    1.60    1.90
 -13   6   4   50.49    4.40
  12  -6  -4    5.00    1.70
 -12  -6   4    0.90    1.70
 -12  -6   4    2.10    1.40
 -12   6   4    5.50    1.90
 -11  -6   4   27.20    3.90
  11  -6  -4   31.60    3.90
 -11  -6   4   22.90    3.80
 -11   6   4   33.80    4.20
 -10  -6   4    9.60    2.60
 -10  -6   4   11.10    2.90
  10  -6  -4   11.40    2.60
  10  -6  -4    9.90    1.90
 -10   6   4   14.70    3.40
   9  -6  -4    1.30    2.40
  -9  -6   4    0.90    1.80
   9  -6  -4    1.90    1.60
   9  -6  -4    1.40    1.30
  -9  -6   4   -0.20    1.90
  -9   6   4    2.50    2.90
   8  -6  -4    1.80    1.60
   8  -6  -4    2.00    1.30
  -8  -6   4    4.30    2.20
  -8  -6   4    0.30    1.80
   8  -6  -4   -0.40    2.40
  -8   6   4    4.50    3.00
   7  -6  -4   17.10    2.90
   7  -6  -4   20.30    3.20
  -7  -6   4   20.80    3.70
   7  -6  -4   25.30    3.80
   7  -6  -4   24.40    2.90
  -7  -6   4   21.20    3.80
  -6  -6   4   -2.10    1.30
  -6  -6   4    2.50    2.10
   6  -6  -4    0.20    1.30
   6  -6  -4   -0.40    1.00
   6  -6  -4    3.00    2.10
  -6  -6   4   -1.50    1.50
   6  -6  -4    2.10    2.10
  -5  -6   4   30.10    4.30
   5  -6  -4   30.40    3.30
  -5  -6   4   26.40    3.90
   5  -6  -4   34.20    3.80
   5  -6  -4   34.70    4.10
  -5  -6   4   30.00    4.30
  -5   6   4   30.20    3.90
   4  -6  -4    4.20    2.00
  -4  -6   4    0.20    1.60
   4  -6  -4   -0.70    1.50
  -4  -6   4    1.90    1.40
  -4  -6   4    0.90    1.20
  -4  -6   4    0.10    1.60
   4  -6  -4    0.80    1.10
  -4   6   4   -1.00    1.20
   3  -6  -4   -1.00    1.40
   3  -6  -4   -1.40    1.60
   3  -6  -4    2.80    1.20
  -3  -6   4    2.00    1.40
  -3  -6   4    0.20    1.40
  -3  -6   4    0.70    1.50
  -3   6   4   -1.50    1.20
  -2  -6   4   64.99    5.60
   2  -6  -4   63.29    5.00
  -2  -6   4   59.69    6.20
  -2  -6   4   62.39    5.80
   2  -6  -4   59.59    5.40
  -2   6   4   72.29    5.90
   1  -6  -4   52.69    4.10
  -1  -6   4   50.89    5.30
  -1  -6   4   47.10    5.20
   1  -6  -4   47.90    4.90
  -1  -6   4   44.80    4.90
  -1   6   4   42.40    5.10
   0  -6   4  102.59    7.90
   0  -6   4   93.49    7.60
   0  -6   4   93.39    7.70
   0  -6  -4   97.79    7.00
   0   6   4   95.89    7.40
   0   6  -4   98.89    7.60
   1  -6   4   56.89    4.60
   1  -6   4   52.99    4.90
   1  -6   4   59.59    5.10
  -1  -6  -4   56.29    4.40
   1  -6   4   57.09    5.30
   1   6   4   53.09    5.00
  -1   6  -4   54.19    4.90
  -2  -6  -4   35.10    3.20
   2  -6   4   28.50    3.90
   2  -6   4   34.20    3.30
   2  -6   4   32.10    3.70
   2  -6   4   29.90    3.90
   2   6   4   30.10    3.80
  -2   6  -4   25.20    3.40
   3  -6   4    1.10    1.40
  -3  -6  -4    0.00    1.10
   3  -6   4    0.80    1.60
   3  -6   4    1.30    1.30
   3  -6   4   -0.40    0.90
  -3   6  -4    0.70    1.20
   3   6   4   -0.10    1.60
  -4  -6  -4   -0.50    1.60
   4  -6   4   -1.20    1.70
  -4  -6  -4   -1.10    2.70
  -4  -6  -4   -0.10    1.20
   4  -6   4    1.30    1.40
   4  -6   4    1.40    1.60
   4  -6   4   -1.10    1.00
  -4   6  -4    0.10    1.30
  -5  -6  -4    4.80    1.80
   5  -6   4    5.80    1.70
   5  -6   4    7.40    2.40
   5  -6   4    4.40    1.90
  -5  -6  -4    3.80    2.20
  -5  -6  -4    4.70    2.00
   5  -6   4    3.00    1.80
  -5   6  -4    2.60    1.60
   6  -6   4   59.09    4.80
   6  -6   4   44.50    5.30
   6  -6   4   59.29    5.70
   6  -6   4   58.79    5.10
  -6  -6  -4   44.30    5.40
   6  -6   4   45.50    4.90
  -6  -6  -4   49.70    6.10
  -6  -6  -4   60.99    6.90
   7  -6   4    3.90    2.40
  -7  -6  -4    0.90    2.40
   7  -6   4    2.00    1.50
   7  -6   4    3.00    2.10
  -7  -6  -4    5.30    3.10
  -7  -6  -4    4.90    2.20
   7  -6   4    2.10    1.60
  -8  -6  -4   73.89    7.90
   8  -6   4   69.89    6.50
  -8  -6  -4   61.39    6.60
   8  -6   4   57.99    5.80
   8  -6   4   60.39    5.70
  -8  -6  -4   72.99    8.10
   8  -6   4   92.09    6.80
   9  -6   4   10.70    2.10
  -9  -6  -4    8.20    3.20
  -9  -6  -4   10.50    3.30
   9  -6   4   10.80    2.90
   9  -6   4    7.80    2.20
  -9   6  -4    2.60    3.30
 -10  -6  -4    0.80    2.40
 -10  -6  -4   -2.70    2.10
  10  -6   4    2.10    1.50
  10  -6   4    1.10    1.60
 -10   6  -4    2.50    2.90
 -11  -6  -4   16.40    3.40
  11  -6   4   17.80    2.90
  11  -6   4   12.00    2.20
 -11  -6  -4   16.40    3.60
 -11   6  -4   16.70    3.70
  12  -6   4    5.20    1.40
 -12  -6  -4    4.80    1.90
  12  -6   4    4.70    1.80
 -12   6  -4    5.50    2.30
 -11  -7   4    4.30    1.90
 -11   7   4    4.30    1.90
  10  -7  -4    1.90    1.20
 -10  -7   4    3.30    2.10
 -10  -7   4    0.40    1.50
 -10   7   4    3.20    2.20
   9  -7  -4   -0.90    1.10
   9  -7  -4    4.50    2.50
  -9  -7   4   -0.10    1.70
  -9  -7   4   -0.30    1.80
  -9   7   4    4.10    2.60
   8  -7  -4    1.40    2.30
   8  -7  -4   -1.90    1.10
  -8  -7   4   -1.50    1.60
  -8  -7   4    1.30    2.10
  -8   7   4   -1.80    2.60
  -7  -7   4    1.20    1.80
   7  -7  -4    1.20    1.30
   7  -7  -4    5.80    2.80
  -7  -7   4    1.80    2.20
   7  -7  -4   -0.10    2.00
  -7   7   4   -1.70    2.80
  -6  -7   4    4.70    2.30
  -6  -7   4    5.40    2.60
   6  -7  -4    5.80    2.30
   6  -7  -4   11.90    2.10
   6  -7  -4    8.30    2.80
   5  -7  -4  238.58   15.10
   5  -7  -4  203.98   15.10
  -5  -7   4  216.48   16.10
  -5  -7   4  200.78   15.70
  -5  -7   4  210.38   15.80
   5  -7  -4  228.08   15.70
   4  -7  -4   13.50    2.20
  -4  -7   4   17.70    3.10
  -4  -7   4   12.20    3.20
  -4  -7   4   12.60    2.70
   4  -7  -4   14.30    2.60
   4  -7  -4   13.10    2.90
  -3  -7   4  175.98   13.40
   3  -7  -4  183.88   12.70
   3  -7  -4  190.28   13.30
  -3  -7   4  173.38   13.30
  -3  -7   4  177.08   13.60
   3  -7  -4  187.58   13.00
   2  -7  -4   22.50    3.00
  -2  -7   4   20.60    3.50
   2  -7  -4   23.20    2.80
  -2  -7   4   20.80    3.30
  -2  -7   4   23.40    3.60
   2  -7  -4   24.60    3.60
  -2   7   4   25.10    4.00
  -1  -7   4   -1.10    1.50
   1  -7  -4    0.90    1.20
  -1  -7   4   -1.30    1.50
   1  -7  -4    1.60    1.70
  -1  -7   4   -0.30    1.50
  -1   7   4   -1.40    1.70
   0  -7   4    4.30    1.40
   0  -7   4    3.10    1.80
   0  -7  -4    2.90    2.00
   0  -7   4    5.10    2.10
   0  -7   4    5.90    2.00
   0  -7  -4    5.90    1.50
   0   7   4    6.50    2.50
  -1  -7  -4    1.30    1.60
   1  -7   4   -0.60    1.30
   1  -7   4    2.70    1.70
  -1  -7  -4    0.60    1.30
   1  -7   4    2.40    1.80
   1  -7   4    1.00    1.20
  -1   7  -4    0.10    1.60
   1   7   4    0.60    1.90
   2  -7   4    2.40    1.70
   2  -7   4    0.20    1.80
   2  -7   4    1.20    1.10
   2  -7   4   -1.60    1.60
  -2  -7  -4    2.50    1.40
  -2   7  -4   -1.10    1.30
  -3  -7  -4   46.50    4.30
   3  -7   4   47.30    4.40
   3  -7   4   52.79    5.50
   3  -7   4   62.99    6.10
   3  -7   4   53.19    5.40
   4  -7   4    8.40    1.90
   4  -7   4    9.80    2.40
  -4  -7  -4    5.40    1.90
   4  -7   4    7.50    2.20
   4  -7   4   13.00    3.00
   5  -7   4  129.99    9.40
   5  -7   4  128.39    9.70
  -5  -7  -4  110.09    8.90
   5  -7   4  117.99    9.40
   5  -7   4  121.89    9.00
   6  -7   4    3.00    2.30
   6  -7   4   -1.10    1.70
   6  -7   4    0.40    1.50
  -6  -7  -4    3.40    2.50
   6  -7   4   -1.50    1.80
   7  -7   4    3.30    1.60
   7  -7   4    5.50    2.30
   7  -7   4    3.20    2.20
  -7  -7  -4    5.80    2.80
   8  -7   4   80.49    6.90
   8  -7   4   81.09    6.50
  -8  -7  -4   70.49    8.00
   8  -7   4   76.89    7.00
   9  -7   4   37.60    4.60
  -9  -7  -4   38.60    5.20
   9  -7   4   39.40    4.00
 -10  -7  -4    0.20    1.80
  10  -7   4   -0.40    1.20
 -10   7  -4    1.60    2.70
 -11  -7  -4    0.20    1.50
  11  -7   4    3.20    1.20
 -11   7  -4    0.30    2.30
 -10  -8   4    2.30    1.50
  10  -8  -4    1.70    0.90
 -10   8   4    4.30    1.60
  -9  -8   4    4.90    2.00
   9  -8  -4    4.90    1.40
  -9  -8   4    4.30    2.00
  -9   8   4    5.60    2.30
   8  -8  -4    0.40    2.20
  -8  -8   4   -2.00    1.60
   8  -8  -4   -0.80    1.10
  -8  -8   4   -1.80    1.50
  -8   8   4    1.90    2.50
   7  -8  -4    1.60    1.30
   7  -8  -4    0.60    2.20
  -7  -8   4    3.80    2.40
  -7  -8   4    1.90    1.80
  -7   8   4   -2.20    2.50
  -6  -8   4   12.30    3.20
   6  -8  -4   15.00    3.30
  -6  -8   4   10.00    2.50
   6  -8  -4   13.60    2.10
   6  -8  -4    9.70    2.60
  -6   8   4   -2.40    2.60
   5  -8  -4    6.50    2.30
  -5  -8   4   10.30    2.60
  -5  -8   4    6.40    2.20
   5  -8  -4   11.50    2.10
  -5  -8   4   13.60    3.30
   5  -8  -4   12.50    2.90
   4  -8  -4   35.00    4.50
  -4  -8   4   30.20    4.20
   4  -8  -4   35.90    4.10
   4  -8  -4   35.10    3.60
  -4  -8   4   29.60    4.60
  -4  -8   4   32.60    4.30
  -3  -8   4   35.30    4.50
   3  -8  -4   34.20    4.10
   3  -8  -4   39.00    3.80
  -3  -8   4   31.80    4.40
  -3  -8   4   38.90    4.90
   3  -8  -4   38.40    4.60
   2  -8  -4    9.80    1.90
  -2  -8   4   13.20    2.80
   2  -8  -4    9.00    2.60
  -2  -8   4    4.40    2.30
  -2  -8   4    5.40    2.50
  -1  -8   4    1.20    1.60
  -1  -8   4    1.10    1.80
  -1  -8   4    2.70    2.10
   1  -8  -4    0.00    1.20
   1  -8  -4    2.40    1.90
   0  -8   4    8.00    2.20
   0  -8   4    6.50    1.60
   0  -8  -4    4.10    2.00
   0  -8   4    6.40    2.30
   0  -8   4    8.50    2.60
   0  -8  -4    6.80    1.70
  -1  -8  -4   35.00    4.20
   1  -8   4   30.10    4.10
   1  -8   4   27.80    4.20
   1  -8   4   30.40    3.30
   1  -8   4   30.00    4.30
  -1  -8  -4   32.00    3.30
   2  -8   4   31.00    4.00
   2  -8   4   29.40    4.20
   2  -8   4   31.80    3.50
   2  -8   4   32.60    4.50
  -2  -8  -4   33.50    3.60
   3  -8   4   22.20    3.70
   3  -8   4   30.70    4.40
  -3  -8  -4   27.30    3.20
   3  -8   4   21.70    3.00
   3  -8   4   34.50    3.90
   4  -8   4    1.50    2.20
  -4  -8  -4   -1.70    1.50
   4  -8   4    0.00    1.40
   4  -8   4   -0.20    2.00
   4  -8   4    1.90    1.90
   5  -8   4   40.60    5.30
   5  -8   4   56.09    5.60
   5  -8   4   55.29    4.70
   5  -8   4   58.19    6.00
   6  -8   4    8.10    2.40
   6  -8   4    2.40    2.40
   6  -8   4    2.40    1.50
   7  -8   4   16.00    3.10
   7  -8   4   14.40    2.40
   7  -8   4   13.00    2.90
   8  -8   4   21.60    3.50
   8  -8   4   24.10    3.00
   9  -8   4   10.10    2.40
   9  -8   4    8.80    1.80
  -9   8  -4    3.20    2.80
  10  -8   4    2.30    1.10
 -10   8  -4    1.50    2.00
  -8  -9   4    0.80    1.30
   8  -9  -4    1.20    1.00
  -7  -9   4    1.00    1.50
   7  -9  -4   -0.80    1.80
   7  -9  -4    0.70    1.10
  -6  -9   4   -0.90    1.10
   6  -9  -4    0.10    1.10
  -6  -9   4    0.20    1.60
   6  -9  -4    1.10    2.00
   5  -9  -4    5.40    2.30
  -5  -9   4    3.10    1.60
  -5  -9   4    3.50    2.10
   5  -9  -4    4.90    1.50
   5  -9  -4    0.50    1.80
  -4  -9   4   14.50    2.90
  -4  -9   4    7.20    2.00
  -4  -9   4    9.30    2.20
   4  -9  -4   10.00    2.60
   4  -9  -4    8.40    1.80
  -3  -9   4    3.10    1.70
   3  -9  -4    3.00    2.10
  -3  -9   4    6.40    2.10
  -3  -9   4    3.30    2.10
   3  -9  -4    2.00    1.30
  -2  -9   4   35.10    4.70
   2  -9  -4   35.30    3.60
  -2  -9   4   40.80    4.60
  -2  -9   4   34.70    4.30
   2  -9  -4   33.90    4.30
  -1  -9   4   -0.80    1.40
  -1  -9   4   -0.10    1.80
  -1  -9   4   -0.80    1.70
   1  -9  -4   -0.10    1.80
   1  -9  -4    0.40    1.20
   0  -9   4    8.20    2.50
   0  -9  -4    3.90    2.10
   0  -9  -4    9.60    1.90
   0  -9   4   10.40    2.50
   0  -9   4    9.40    2.40
   0  -9   4    9.70    2.60
   1  -9   4    8.20    2.30
   1  -9   4    4.70    2.20
   1  -9   4    7.90    1.70
  -1  -9  -4   11.00    2.10
   2  -9   4   43.60    5.10
  -2  -9  -4   47.50    4.30
   2  -9   4   54.99    5.30
   2  -9   4   47.60    4.20
   2  -9   4   40.20    5.00
   3  -9   4    0.80    2.00
   3  -9   4    3.10    1.50
  -3  -9  -4    1.60    1.60
   3  -9   4    3.60    1.90
   3  -9   4    4.20    2.40
   4  -9   4    9.70    1.90
   4  -9   4   11.50    3.00
   4  -9   4   11.80    2.60
   5  -9   4   26.00    3.80
   5  -9   4   29.00    3.70
   5  -9   4   29.50    3.30
   6  -9   4    1.10    2.10
   6  -9   4    0.40    1.10
   6  -9   4    0.70    1.70
   7  -9   4   19.10    2.50
   7  -9   4   25.60    3.30
   8  -9   4    5.40    2.00
   8  -9   4    3.50    1.20
  -8   9  -4   -0.90    2.10
   6 -10  -4    0.80    2.30
   6 -10  -4    2.00    1.00
   5 -10  -4    3.80    1.10
   5 -10  -4    1.70    1.50
  -4 -10   4   11.50    2.40
   4 -10  -4   11.60    2.30
   4 -10  -4   16.30    2.00
   3 -10  -4   -0.30    0.90
  -3 -10   4   -1.40    1.40
  -3 -10   4   -0.20    1.00
   3 -10  -4   -2.30    1.40
  -3 -10   4    0.40    1.50
  -2 -10   4   29.20    3.40
  -2 -10   4   25.30    3.50
  -2 -10   4   31.90    3.80
   2 -10  -4   30.20    3.50
   2 -10  -4   44.60    3.30
  -1 -10   4    2.10    1.70
  -1 -10   4    2.10    1.40
   1 -10  -4   -1.20    1.50
   1 -10  -4    4.50    1.60
   0 -10   4   34.20    3.90
   0 -10   4   22.00    3.10
   0 -10  -4   33.10    3.20
   1 -10   4    0.60    1.80
  -1 -10  -4    2.90    1.50
   1 -10   4    1.60    1.40
   2 -10   4    8.90    1.90
   2 -10   4    9.60    2.30
   2 -10   4    9.30    1.70
  -2 -10  -4   11.40    2.00
   3 -10   4    4.60    1.70
   3 -10   4    5.80    1.50
   3 -10   4    4.70    2.10
   4 -10   4   16.40    2.30
   4 -10   4   10.00    2.30
   4 -10   4    8.60    1.60
   5 -10   4    3.70    1.10
   5 -10   4    7.90    2.10
   5 -10   4    6.50    1.80
   6 -10   4   17.20    2.60
 -15   0   5   -0.20    2.00
 -15   0   5    1.40    1.40
 -15   0   5    1.10    1.40
 -14   0   5    0.70    1.80
 -14   0   5    0.50    1.80
 -13   0   5    2.40    2.10
 -13   0   5    2.50    1.80
 -12   0   5   -0.90    1.50
 -11   0   5    0.70    1.70
 -10   0   5   -2.40    1.30
   9   0  -5   -0.70    2.00
  -9   0   5   -0.10    1.40
  -9   0   5    2.40    2.10
  -8   0   5   -2.00    1.20
   8   0  -5   -1.70    1.80
  -8   0   5    0.40    1.20
  -7   0   5    0.60    1.10
  -7   0   5    0.70    1.40
   7   0  -5    2.70    1.90
  -6   0   5    0.80    1.20
   6   0  -5    0.10    1.60
  -6   0   5   -1.10    0.80
  -5   0   5   -0.20    1.10
  -5   0   5    0.10    0.80
   5   0  -5    1.60    1.60
  -5   0   5   -0.20    0.20
  -4   0   5   -1.30    1.00
   4   0  -5   -1.70    1.30
  -4   0   5    0.10    0.20
  -4   0   5   -0.70    0.70
   3   0  -5   -1.20    1.20
  -3   0   5   -0.30    0.60
  -2   0   5    0.30    0.50
   2   0  -5    0.20    1.00
   1   0  -5    2.10    0.80
   1   0  -5   -0.40    0.50
  -1   0   5    0.00    0.40
   0   0  -5    0.50    0.60
   0   0   5    0.40    0.40
   0   0  -5    0.00    0.40
  -1   0  -5    0.30    0.60
  -1   0  -5    0.20    0.50
  -2   0  -5   -0.40    0.70
  -2   0  -5   -0.10    0.50
  -3   0  -5    0.10    0.80
  -3   0  -5    0.20    0.60
  -4   0  -5   -0.20    0.60
  -4   0  -5    2.70    1.10
   4   0   5   -0.20    1.20
   5   0   5   -1.80    1.30
  -5   0  -5    0.60    0.70
  -5   0  -5    0.70    1.10
  -6   0  -5    1.50    1.30
  -6   0  -5    0.00    0.80
   6   0   5   -0.20    1.60
  -7   0  -5    0.60    1.20
   7   0   5    0.60    1.70
  -7   0  -5    1.10    0.90
  -8   0  -5    0.10    1.20
   8   0   5    0.80    1.90
  -9   0  -5    2.60    2.00
   9   0   5    1.10    2.10
  -9   0  -5   -1.30    2.10
 -10   0  -5   -1.30    2.30
 -11   0  -5   -0.40    2.00
 -12   0  -5    0.80    2.20
 -13   0  -5   -0.10    1.80
 -14   0  -5   -1.80    1.40
 -15   0  -5   -1.10    1.40
 -15   0  -5   -2.50    1.10
 -15  -1   5    3.00    1.50
 -15  -1   5    4.00    1.70
 -15   1   5    6.60    1.90
  14  -1  -5   20.90    3.60
 -14  -1   5   14.00    2.90
 -14  -1   5   21.90    3.30
 -14   1   5   30.20    3.70
 -13  -1   5    2.00    1.90
 -13  -1   5    2.80    2.00
  13  -1  -5    5.80    2.40
 -13  -1   5    3.20    2.10
 -13   1   5    5.20    2.40
 -13   1   5    3.90    2.10
 -12  -1   5   31.70    4.00
 -12  -1   5   26.30    4.00
 -12  -1   5   23.80    4.10
  12  -1  -5   32.90    4.60
 -12   1   5   22.10    3.50
 -11  -1   5    5.00    2.10
  11  -1  -5    9.30    2.90
 -11  -1   5    6.30    2.50
 -11  -1   5    2.20    1.90
 -11   1   5    4.00    2.00
  10  -1  -5    0.00    1.60
 -10  -1   5   -1.10    1.20
 -10  -1   5    2.50    2.20
 -10   1   5   -0.80    1.80
   9  -1  -5    8.00    3.60
  -9  -1   5   12.10    2.80
   9  -1  -5    7.10    2.30
  -9  -1   5    8.70    2.10
  -9   1   5    7.60    2.50
  -9   1   5   12.20    2.30
  -9   1   5   14.10    2.60
   8  -1  -5   46.00    6.30
   8   1  -5   40.50    5.70
  -8   1   5   49.20    5.50
  -8   1   5   48.70    4.30
   7  -1  -5    0.40    1.80
  -7  -1   5    1.30    1.20
   7   1  -5    2.80    2.00
  -7   1   5   -0.40    1.20
  -7   1   5    0.80    1.00
  -6  -1   5  378.66   26.20
  -6  -1   5  400.66   25.90
   6  -1  -5  386.06   27.10
   6   1  -5  381.26   26.80
  -6   1   5  403.36   25.80
  -6   1   5  386.96   26.40
   5  -1  -5  142.69   10.90
  -5  -1   5  140.79    9.90
  -5  -1   5  137.69   10.10
  -5   1   5  146.89   10.30
   5   1  -5  167.08   10.90
  -5   1   5  119.89    9.50
  -5   1   5  160.28    9.80
  -4  -1   5    0.10    0.60
  -4  -1   5    4.10    1.00
   4  -1  -5    4.60    1.80
  -4   1   5    2.60    1.30
  -4   1   5    4.40    1.00
  -4   1   5    2.10    0.60
   4   1  -5    4.70    1.60
   3  -1  -5  169.58   11.70
  -3  -1   5  164.08   11.10
   3   1  -5  161.98   11.50
  -3   1   5  163.38   11.00
  -3   1   5  170.08   11.40
  -2  -1   5  619.84   41.60
   2   1  -5  662.33   41.90
  -2   1   5  649.04   41.60
   1  -1  -5 1102.49   73.29
  -1  -1   5 1080.09   72.99
   1   1  -5 1160.58   73.29
   1   1  -5 1215.08   72.89
  -1   1   5 1107.49   73.09
   0  -1   5 3077.89  204.08
   0  -1  -5 3138.99  204.38
   0   1   5 3103.79  204.28
   0   1  -5 3211.98  204.48
   0   1   5 3146.29  204.28
   0   1  -5 3377.06  204.28
  -1  -1  -5 2823.42  180.58
   1  -1   5 2675.53  180.18
  -1  -1  -5 2636.14  180.58
   1   1   5 2798.52  180.58
  -1   1  -5 2891.21  180.58
  -1   1  -5 3012.80  180.48
  -2  -1  -5  324.17   23.30
  -2   1  -5  366.46   23.40
  -2   1  -5  375.76   23.20
  -3  -1  -5   47.40    3.80
  -3   1  -5   48.00    3.50
  -3   1  -5   50.39    3.90
  -4  -1  -5  112.39    7.70
   4  -1   5  112.09    8.50
   4   1   5  114.49    8.20
  -4   1  -5  107.89    7.50
  -4   1  -5  103.79    7.90
   5  -1   5   19.40    3.10
  -5  -1  -5   15.70    2.10
  -5   1  -5   20.80    2.00
  -5   1  -5   17.20    2.40
   5   1   5   17.00    2.80
  -6  -1  -5  378.46   25.50
  -6  -1  -5  375.16   25.80
   6  -1   5  386.06   26.60
  -6   1  -5  394.56   25.30
   6   1   5  380.96   26.40
  -6   1  -5  390.86   26.10
   7  -1   5    0.90    1.80
  -7  -1  -5   -0.60    0.80
  -7   1  -5    0.40    0.90
   7   1   5    2.20    1.80
  -7   1  -5    0.30    1.20
   8  -1   5    0.30    1.90
  -8   1  -5    4.50    1.20
   8   1   5    3.90    2.10
  -8   1  -5    3.90    1.80
   9  -1   5   10.50    2.50
  -9  -1  -5   12.00    2.60
  -9  -1  -5    8.80    2.90
  -9   1  -5    8.00    2.40
  -9   1  -5    5.70    2.60
  -9   1  -5    5.60    3.00
 -10  -1  -5    0.60    1.70
  10  -1   5    0.40    1.80
 -10  -1  -5   -1.00    2.10
 -10   1  -5    1.40    1.90
 -10   1  -5   -0.70    2.30
  11  -1   5   22.50    3.90
 -11  -1  -5   26.10    4.60
 -11  -1  -5   27.10    3.70
 -11   1  -5   24.30    4.40
 -11   1  -5   22.00    3.30
 -12  -1  -5   43.20    5.90
  12  -1   5   42.80    5.40
 -12   1  -5   42.30    5.90
  13  -1   5   -1.20    1.50
 -13  -1  -5    1.70    2.20
 -13   1  -5    0.30    1.80
 -14  -1  -5    0.50    1.80
  14  -1   5    3.40    1.80
 -14  -1  -5    1.20    1.90
 -14   1  -5    3.80    1.80
 -15  -1  -5    0.40    1.40
 -15  -1  -5    2.20    1.60
 -15   1  -5   -1.40    1.20
 -15  -2   5    0.90    1.20
  15  -2  -5   -1.30    1.20
 -15  -2   5   -0.10    1.30
 -15   2   5   -0.30    1.30
 -14  -2   5   -0.80    1.50
 -14  -2   5    1.30    1.60
 -14  -2   5    0.60    1.60
  14  -2  -5    1.10    1.60
 -14   2   5    0.00    1.80
 -13  -2   5   23.50    3.70
 -13  -2   5   14.20    3.40
 -13  -2   5   17.50    3.50
 -13  -2   5   18.00    2.90
  13  -2  -5   17.70    3.40
 -13   2   5   22.60    3.50
  12  -2  -5    5.20    2.30
 -12  -2   5    7.10    2.30
 -12  -2   5    5.40    2.30
 -12  -2   5    4.00    2.30
 -12   2   5    3.30    2.10
 -11  -2   5    2.80    2.10
 -11  -2   5    3.40    2.30
  11  -2  -5    4.70    2.50
 -11  -2   5    4.80    2.10
 -11   2   5    2.60    2.30
  10  -2  -5    5.60    2.40
 -10  -2   5    9.70    3.10
 -10  -2   5   12.80    2.90
 -10  -2   5   14.40    2.80
 -10   2   5    7.70    2.60
 -10   2   5   14.90    4.10
  -9  -2   5   31.10    4.20
  -9  -2   5   37.40    4.20
   9  -2  -5   32.60    4.50
  -9  -2   5   31.30    4.60
  -9   2   5   32.60    3.90
  -9   2   5   34.60    4.40
  -8  -2   5   13.60    2.90
  -8  -2   5   11.80    2.40
  -8  -2   5    8.10    2.30
   8  -2  -5   12.30    3.60
   8  -2  -5   12.20    2.50
  -8   2   5    9.90    2.60
   8   2  -5   11.10    3.20
  -8   2   5   11.10    2.10
  -8   2   5   12.00    2.70
   7  -2  -5   44.60    6.00
  -7   2   5   48.00    4.70
  -7   2   5   47.90    4.10
   7   2  -5   41.50    5.40
  -7   2   5   49.50    3.90
   6  -2  -5   10.00    2.80
  -6   2   5   11.20    1.60
  -6   2   5   13.60    2.40
   6   2  -5   14.80    2.90
  -6   2   5   12.00    1.80
   5  -2  -5   21.00    3.50
  -5   2   5   23.80    2.40
  -5   2   5   23.70    2.30
   5   2  -5   21.10    3.10
  -5   2   5   18.00    2.70
   4  -2  -5  890.81   58.39
  -4   2   5  878.31   57.79
   4   2  -5  899.01   57.99
  -4   2   5  868.71   57.49
  -4   2   5  892.51   57.39
   3  -2  -5    0.20    0.80
  -3  -2   5   -0.50    0.40
  -3   2   5    1.00    0.80
   3   2  -5    1.00    1.00
  -3   2   5   -0.30    0.90
   2   2  -5  147.89    9.90
  -2   2   5  147.79    9.80
   2   2  -5  139.99    9.40
   1  -2  -5    3.30    0.90
   1   2  -5    1.90    0.70
  -1   2   5    1.70    0.80
   1   2  -5    1.20    0.50
  -1   2   5    1.50    0.70
   0  -2  -5  229.48   15.50
   0   2  -5  242.18   15.40
   0   2   5  240.68   15.50
   0   2  -5  237.18   15.30
   0   2   5  219.98   15.40
  -1  -2  -5  194.78   13.20
   1   2   5  186.18   13.20
  -1   2  -5  208.98   13.20
  -1   2  -5  207.88   13.30
  -2  -2  -5   22.80    2.10
   2   2   5   24.80    2.10
  -2   2  -5   23.10    2.30
  -2   2  -5   25.60    2.10
  -3   2  -5  175.08   12.20
  -3   2  -5  182.28   12.00
  -4   2  -5   51.29    4.50
  -4   2  -5   55.49    4.10
   5  -2   5   64.99    6.10
  -5  -2  -5   59.59    5.10
  -5   2  -5   72.39    5.60
  -5   2  -5   65.89    4.90
   6  -2   5   35.40    4.60
  -6   2  -5   36.50    3.10
  -6   2  -5   36.00    4.10
   7  -2   5   60.19    6.70
  -7   2  -5   54.49    4.50
  -7   2  -5   57.99    5.40
   8  -2   5   87.39    7.30
  -8  -2  -5   91.99    7.80
  -8  -2  -5   95.09    7.40
  -8   2  -5   84.09    7.60
  -8   2  -5   88.59    6.80
   9  -2   5    1.60    1.70
  -9  -2  -5   -0.30    1.90
  -9  -2  -5    1.10    1.60
  -9   2  -5   -0.20    2.60
  -9   2  -5    2.60    1.40
  -9   2  -5   -2.10    2.20
  10  -2   5  167.58   12.50
 -10  -2  -5  165.48   12.50
 -10  -2  -5  183.78   13.10
 -10   2  -5  178.78   13.40
 -10   2  -5  138.69   12.40
 -11  -2  -5   81.89    8.70
  11  -2   5   71.09    7.60
 -11  -2  -5   71.19    7.40
 -11   2  -5   82.59    7.20
 -11   2  -5   81.59    7.70
 -12  -2  -5    0.60    1.80
 -12  -2  -5   -0.90    1.80
  12  -2   5    0.90    1.80
 -12  -2  -5   -0.50    2.30
 -12   2  -5    1.40    1.80
 -12   2  -5    3.80    2.10
 -13  -2  -5    2.20    1.70
 -13  -2  -5   -0.40    1.90
 -13  -2  -5    4.80    2.50
  13  -2   5    1.20    1.70
 -13   2  -5    5.00    1.70
 -13   2  -5    2.00    1.80
  14  -2   5    1.70    1.60
 -14  -2  -5   -0.40    1.70
 -14  -2  -5    0.50    1.70
 -15  -2  -5    0.40    1.30
  15  -2   5    0.80    1.30
 -15  -2  -5   -1.20    1.20
 -14  -3   5    0.50    1.70
 -14  -3   5    1.10    1.50
  14  -3  -5   -1.20    1.40
 -14  -3   5   -0.80    1.40
  14   3  -5    1.60    1.20
 -14   3   5    0.20    1.70
 -13  -3   5   -2.00    1.70
  13  -3  -5    1.10    1.70
 -13  -3   5    2.20    2.00
 -13  -3   5   -0.60    1.80
 -13   3   5   -2.20    1.90
 -12  -3   5   28.30    4.30
  12  -3  -5   26.60    4.40
 -12  -3   5   25.90    4.30
 -12  -3   5   21.80    3.40
 -12  -3   5   22.60    4.20
 -12   3   5   37.20    4.60
 -11  -3   5    9.10    2.50
 -11  -3   5    2.50    2.40
  11  -3  -5    3.90    2.40
 -11  -3   5    7.50    2.60
 -11  -3   5    5.20    2.40
 -11   3   5    3.60    2.50
  10  -3  -5    5.60    2.40
 -10  -3   5    0.70    2.10
 -10  -3   5   -0.10    1.70
 -10  -3   5    4.50    2.00
 -10  -3   5    0.40    1.70
 -10   3   5    0.40    2.40
  -9  -3   5   -0.30    1.80
  -9  -3   5   -0.30    1.60
  -9  -3   5    1.20    1.70
   9  -3  -5    1.60    1.70
  -9  -3   5   -1.10    1.40
  -9   3   5    0.70    2.40
   8  -3  -5    0.20    1.50
  -8  -3   5    1.40    1.60
   8  -3  -5    0.00    2.00
  -8  -3   5    0.80    1.70
  -8  -3   5    0.50    1.50
   8   3  -5   -0.10    1.90
  -8   3   5   -2.00    2.10
  -8   3   5   -0.60    1.20
  -7   3   5   13.40    2.80
  -7   3   5   11.50    1.90
   7   3  -5   15.60    3.20
  -7   3   5   11.90    2.00
   6   3  -5  224.58   15.90
  -6   3   5  221.98   15.70
  -6   3   5  217.88   15.00
  -6   3   5  217.68   15.10
   5  -3  -5    7.30    2.80
  -5   3   5   23.80    3.00
  -5   3   5   22.10    2.30
   5   3  -5   23.20    3.10
  -5   3   5   23.20    2.60
  -4   3   5   30.30    3.10
   4   3  -5   32.00    3.50
  -4   3   5   33.20    3.50
  -4   3   5   32.80    2.80
  -3   3   5  638.44   39.60
   3   3  -5  589.44   39.40
  -3   3   5  577.54   39.20
   2  -3  -5   -0.50    0.60
  -2   3   5    0.30    0.80
   2   3  -5   -0.40    0.40
  -2   3   5    0.20    0.70
   2   3  -5    0.10    0.70
   1  -3  -5   63.59    5.10
   1   3  -5   71.29    4.90
  -1   3   5   73.09    5.10
   1   3  -5   64.69    4.80
   0  -3  -5  119.99    8.40
   0   3  -5  125.19    8.40
   0   3  -5  120.19    8.60
   0   3   5  127.49    8.40
   0   3  -5  128.09    8.50
   0   3   5  122.09    8.60
   1   3   5  334.37   22.20
  -1   3  -5  358.56   22.40
  -1   3  -5  349.87   22.40
  -1   3  -5  320.97   21.90
  -2   3  -5  198.88   13.40
  -2   3  -5  194.98   13.20
  -3   3  -5 2808.32  181.98
  -3   3  -5 2840.02  182.18
  -4   3  -5  126.39    9.50
  -4   3  -5  133.39    9.10
  -5   3  -5   51.19    5.10
  -5   3  -5   61.19    4.60
  -6   3  -5   28.90    3.00
  -6   3  -5   26.10    3.70
  -7  -3  -5    9.20    2.60
  -7   3  -5   11.70    1.90
  -7   3  -5   11.20    2.60
  -8  -3  -5   84.99    6.40
  -8  -3  -5   90.79    7.20
  -8  -3  -5   81.09    7.60
   8  -3   5   94.79    7.30
  -8   3  -5   64.39    8.50
  -9  -3  -5  178.48   13.30
  -9  -3  -5  184.98   13.10
   9  -3   5  180.68   12.90
  -9  -3  -5  175.38   12.80
  -9   3  -5  178.28   12.30
  -9   3  -5  119.49   13.10
 -10  -3  -5   42.30    5.20
 -10  -3  -5   29.30    4.90
  10  -3   5   34.40    4.40
 -10  -3  -5   29.00    4.20
 -10   3  -5   16.90    3.90
  11  -3   5   -0.50    1.70
 -11  -3  -5    0.10    1.70
 -11  -3  -5   -1.20    1.60
 -11  -3  -5    1.50    2.10
 -11   3  -5   -0.40    2.40
 -12  -3  -5   -1.00    2.00
  12  -3   5   -1.60    1.70
 -12  -3  -5    0.40    1.70
 -12  -3  -5    5.30    2.40
 -12   3  -5   -0.90    1.90
 -13  -3  -5   12.90    3.30
 -13  -3  -5   19.30    3.50
  13  -3   5   18.70    3.20
 -13   3  -5   24.60    3.40
 -14  -3  -5   64.29    6.50
 -14   3  -5   77.89    6.10
  14  -4  -5   13.50    2.50
 -14  -4   5   10.60    2.10
 -14  -4   5   11.90    2.40
  14   4  -5   12.00    2.00
 -14   4   5   15.20    2.30
  13  -4  -5   22.50    3.60
 -13  -4   5   32.20    4.00
 -13  -4   5   17.50    3.10
 -13  -4   5   19.00    3.50
 -13   4   5   34.30    3.80
  12  -4  -5   10.10    2.90
 -12  -4   5   14.40    3.20
 -12  -4   5   17.60    3.30
 -12  -4   5   16.50    3.50
 -12   4   5   14.20    3.10
 -11  -4   5   29.90    4.70
  11  -4  -5   34.30    4.70
 -11  -4   5   29.90    4.60
 -11  -4   5   24.10    4.40
 -11   4   5   33.10    4.70
 -10  -4   5   17.60    3.10
 -10  -4   5    9.00    3.20
  10  -4  -5   17.90    3.50
 -10  -4   5   12.90    3.10
 -10  -4   5   19.10    3.50
 -10   4   5   16.80    3.90
  -9  -4   5    2.30    2.20
  -9  -4   5    0.30    1.80
  -9  -4   5    1.70    2.00
  -9  -4   5    4.30    2.20
   9  -4  -5    2.10    1.90
  -9   4   5    1.80    2.80
   8  -4  -5    9.90    3.00
   8  -4  -5   11.50    2.60
   8  -4  -5   10.70    1.80
  -8  -4   5    7.30    2.40
  -8  -4   5    7.60    2.40
  -8  -4   5    8.50    2.70
  -8  -4   5    8.00    2.50
  -8   4   5    2.70    2.80
  -7  -4   5  112.09    9.60
  -7  -4   5  129.99    9.90
   7  -4  -5  124.69    9.50
  -7  -4   5  123.69    9.60
   7  -4  -5  134.89    9.60
   7  -4  -5  113.59    8.80
  -7  -4   5  126.99   10.10
  -7  -4   5  130.99    9.90
   7   4  -5  124.29   10.40
  -7   4   5  130.89    9.40
  -6  -4   5    0.80    1.50
  -6  -4   5    0.60    1.70
  -6  -4   5   -2.10    1.50
   6  -4  -5    3.50    2.20
  -6   4   5   -2.30    1.00
   6   4  -5   -1.10    1.30
  -6   4   5    0.10    1.10
  -6   4   5    1.90    1.80
   5   4  -5   67.79    5.60
  -5   4   5   66.69    5.50
  -5   4   5   66.29    5.10
  -5   4   5   61.69    6.00
   4   4  -5   19.30    2.30
  -4   4   5   18.70    2.10
  -4   4   5   15.30    2.30
  -4   4   5   11.90    2.50
  -3   4   5   96.49    6.90
   3   4  -5   96.79    6.90
  -3   4   5   94.59    7.60
  -2   4   5    1.30    0.90
  -2   4   5    0.80    1.10
  -1   4   5  129.69    9.30
   1   4  -5  127.89    9.00
   1   4  -5  134.09    8.80
  -1   4   5  131.49    9.20
   0   4   5    1.50    1.00
   0   4   5    2.40    0.90
   0   4  -5    2.80    0.90
   0   4  -5    2.70    0.80
  -1   4  -5   64.39    4.60
   1   4   5   60.59    4.90
  -1   4  -5   57.99    4.70
  -2   4  -5   16.90    2.10
  -2   4  -5   13.50    1.90
  -3   4  -5  413.76   27.90
  -3   4  -5  422.46   27.70
  -4   4  -5   80.49    6.10
  -4   4  -5   78.39    6.50
  -5   4  -5   72.29    6.40
  -5   4  -5   71.89    5.70
  -6  -4  -5   32.50    4.50
  -6  -4  -5   39.50    3.60
   6  -4   5   38.10    4.00
  -6   4  -5   37.50    4.90
  -6   4  -5   36.20    3.80
  -7  -4  -5  133.79   11.10
   7  -4   5  135.59   10.40
  -7  -4  -5  131.59   11.10
  -7  -4  -5  138.79   10.00
   7  -4   5  132.79   10.40
   7  -4   5  145.89   10.70
  -7  -4  -5  159.08   10.90
  -7   4  -5  162.68   10.60
  -8  -4  -5  130.29   10.70
   8  -4   5  129.99    9.90
   8  -4   5  132.89   10.10
  -8  -4  -5  133.99   10.30
  -8  -4  -5  120.29   10.50
  -8   4  -5  134.89    9.80
   9  -4   5   44.20    5.30
  -9  -4  -5   48.10    5.90
  -9  -4  -5   38.30    5.10
  -9  -4  -5   44.90    5.90
 -10  -4  -5   37.60    5.20
 -10  -4  -5   32.30    5.20
 -10  -4  -5   32.50    4.60
  10  -4   5   31.80    4.60
 -11  -4  -5    7.00    2.50
 -11  -4  -5    8.60    3.10
 -11  -4  -5    2.50    2.50
  11  -4   5    2.40    2.10
  11  -4   5    4.00    1.60
 -11   4  -5    1.20    2.70
  12  -4   5    5.60    2.20
  12  -4   5    3.20    1.60
 -12  -4  -5    6.90    2.20
 -12  -4  -5    2.10    2.20
 -12  -4  -5    1.60    2.20
 -12   4  -5    4.40    2.50
  13  -4   5   -0.50    1.50
 -13  -4  -5    1.20    1.90
 -13  -4  -5    4.40    1.90
  13  -4   5    0.40    1.20
 -13   4  -5    0.50    1.90
  14  -4   5    2.10    1.50
 -14  -4  -5    5.50    1.80
 -14  -4  -5    3.40    1.70
 -14   4  -5    7.20    2.10
 -13  -5   5   10.10    2.40
  13  -5  -5    8.20    2.20
 -13  -5   5   10.40    2.10
 -13   5   5   15.40    2.40
  12  -5  -5   27.70    3.80
 -12  -5   5   25.60    3.80
 -12  -5   5   29.70    4.20
 -12   5   5   27.20    3.60
 -11  -5   5   32.50    4.80
 -11  -5   5   31.80    4.60
  11  -5  -5   27.70    4.00
 -11  -5   5   36.00    4.70
 -11   5   5   23.20    3.90
  10  -5  -5    3.80    2.00
 -10  -5   5    2.00    2.10
 -10  -5   5    5.40    2.50
 -10  -5   5    2.30    2.20
 -10   5   5    5.80    3.00
   9  -5  -5    3.30    1.40
  -9  -5   5    3.90    2.40
   9  -5  -5    5.10    2.60
   9  -5  -5    2.80    2.00
  -9  -5   5    1.10    2.20
  -9  -5   5    2.60    2.20
  -9   5   5    4.20    2.80
  -8  -5   5    5.90    2.40
   8  -5  -5    7.40    2.70
  -8  -5   5    5.80    2.10
  -8  -5   5    2.10    2.20
   8  -5  -5    2.70    1.30
   8  -5  -5    2.50    1.70
  -8  -5   5    0.20    1.80
  -8   5   5    2.70    2.80
   7  -5  -5   92.49    7.10
   7  -5  -5   79.79    6.80
  -7  -5   5   82.89    7.20
  -7  -5   5   78.79    6.90
   7  -5  -5   76.29    6.60
  -7  -5   5   83.79    7.30
  -7  -5   5   75.19    7.00
   7  -5  -5   74.69    6.10
  -7  -5   5   80.99    7.60
  -7   5   5   84.59    6.90
   6  -5  -5   21.70    2.70
  -6  -5   5   26.10    3.80
  -6  -5   5   26.20    3.70
  -6  -5   5   28.70    3.80
  -6  -5   5   25.10    3.80
   6  -5  -5   29.10    3.80
  -6  -5   5   24.30    4.00
   6  -5  -5   28.30    3.40
   6  -5  -5   25.50    3.30
  -6   5   5   16.90    2.90
   5  -5  -5    7.60    2.00
  -5  -5   5   10.00    2.10
   5  -5  -5    7.20    1.50
   5  -5  -5    5.40    1.70
  -5  -5   5    4.90    2.10
   5  -5  -5    5.30    2.20
  -5  -5   5    4.50    2.10
  -5  -5   5    5.10    2.10
  -5  -5   5   12.90    2.40
  -5   5   5    8.50    2.00
  -5   5   5    5.70    2.40
  -4   5   5   33.40    5.00
  -4   5   5   54.99    4.50
  -4   5   5   52.99    4.10
  -3   5   5    0.90    1.00
  -3   5   5    2.10    1.30
  -3   5   5    1.10    1.30
  -2   5   5   42.80    3.90
   1   5  -5   30.10    2.90
  -1   5   5   29.50    3.20
   0   5  -5  185.48   12.80
   0   5   5  187.88   13.00
   1   5   5    3.10    1.50
  -1   5  -5    4.70    1.30
  -2   5  -5  144.49   10.60
   2   5   5  146.49   10.90
  -2   5  -5  158.88   10.60
  -3   5  -5   25.00    2.80
  -3   5  -5   16.70    2.40
   4  -5   5    4.20    1.80
  -4   5  -5    4.90    1.70
  -4   5  -5    5.50    1.60
  -5  -5  -5  236.18   16.30
   5  -5   5  235.28   16.00
   5  -5   5  226.88   16.10
  -5  -5  -5  238.38   15.70
   5  -5   5  246.48   15.80
   5  -5   5  226.18   15.90
   5  -5   5  209.58   16.00
  -5  -5  -5  225.88   15.60
  -5   5  -5  239.88   16.00
  -5   5  -5  209.88   16.70
  -6  -5  -5   16.90    3.50
  -6  -5  -5   13.00    2.70
  -6  -5  -5   16.00    3.50
   6  -5   5   12.20    2.70
  -6  -5  -5   12.90    2.30
   6  -5   5   15.00    2.70
   6  -5   5   16.30    2.40
  -6  -5  -5   17.00    2.20
   6  -5   5   17.10    2.70
   6  -5   5   12.50    2.60
  -6   5  -5   15.60    2.50
   7  -5   5  232.88   15.40
   7  -5   5  213.48   15.70
  -7  -5  -5  219.38   16.60
  -7  -5  -5  210.58   16.00
   7  -5   5  205.28   15.50
  -7  -5  -5  236.98   16.60
   7  -5   5  227.68   15.60
  -7   5  -5  221.68   15.60
  -8  -5  -5   -0.40    1.80
   8  -5   5    3.00    2.40
   8  -5   5   -2.70    1.20
   8  -5   5    1.60    2.30
   8  -5   5    0.00    1.60
  -8  -5  -5    1.80    2.40
  -8  -5  -5    0.80    1.90
   9  -5   5    7.40    2.80
   9  -5   5    5.80    1.90
  -9  -5  -5    5.80    2.80
   9  -5   5    4.40    2.10
  -9  -5  -5    8.80    3.10
  -9  -5  -5    7.20    2.50
  -9   5  -5    2.70    3.10
  10  -5   5    1.50    2.00
 -10  -5  -5    1.80    1.90
 -10  -5  -5    0.40    2.30
  10  -5   5    1.50    1.60
 -10  -5  -5    1.80    2.50
 -10   5  -5    2.20    3.10
 -11  -5  -5    9.20    2.40
  11  -5   5   10.10    2.60
  11  -5   5    7.50    1.90
 -11  -5  -5    5.90    2.70
 -11  -5  -5    1.60    2.30
 -11   5  -5    5.90    3.20
  12  -5   5    5.30    2.00
  12  -5   5   10.40    2.00
 -12  -5  -5    4.80    2.30
 -12  -5  -5    6.80    2.60
 -12   5  -5    6.80    2.90
  13  -5   5    5.80    2.00
  13  -5   5    7.20    1.40
 -13  -5  -5    4.70    1.90
 -13  -5  -5    4.30    2.00
 -13   5  -5    8.30    2.20
 -12  -6   5    3.20    1.80
 -12  -6   5    3.60    1.50
  12  -6  -5    3.70    1.50
 -12   6   5    5.70    1.90
  11  -6  -5   -0.70    1.40
 -11  -6   5   -2.00    1.60
 -11  -6   5   -1.40    1.70
 -11   6   5   -0.10    2.00
  10  -6  -5   -1.80    1.00
 -10  -6   5   -0.10    1.90
  10  -6  -5   -1.50    1.50
 -10  -6   5    2.40    2.00
 -10   6   5   -1.10    2.30
   9  -6  -5    4.70    2.10
   9  -6  -5    2.20    2.70
  -9  -6   5    6.60    2.50
   9  -6  -5    5.80    1.70
  -9  -6   5    3.00    2.20
  -9   6   5    5.30    3.00
   8  -6  -5   26.80    2.90
   8  -6  -5   28.20    3.60
   8  -6  -5   21.00    3.60
  -8  -6   5   19.30    3.70
  -8  -6   5   23.10    4.00
  -8   6   5    8.90    3.50
   7  -6  -5   22.20    3.40
  -7  -6   5   27.50    4.30
   7  -6  -5   26.80    3.50
   7  -6  -5   30.70    4.30
  -7  -6   5   21.90    3.80
   7  -6  -5   21.40    2.80
  -6  -6   5    0.70    1.80
   6  -6  -5    3.10    2.10
  -6  -6   5    3.20    2.10
   6  -6  -5    1.60    1.20
   6  -6  -5    6.30    2.40
  -6  -6   5    3.30    1.90
  -6  -6   5    0.40    1.70
   6  -6  -5    1.60    1.50
   5  -6  -5    8.90    1.80
  -5  -6   5    9.20    2.50
  -5  -6   5    8.50    2.20
  -5  -6   5    5.60    2.10
  -5  -6   5    8.30    2.70
   5  -6  -5    9.90    2.30
   5  -6  -5    5.00    2.20
  -5   6   5    8.00    2.20
  -4  -6   5   49.80    4.70
  -4  -6   5   50.49    5.40
  -4  -6   5   52.29    5.60
  -4  -6   5   49.10    5.70
   4  -6  -5   57.19    5.50
   4  -6  -5   52.69    4.30
   4  -6  -5   50.29    4.50
  -4   6   5   51.39    5.30
  -3  -6   5   62.29    5.90
  -3  -6   5   57.99    6.00
  -3  -6   5   47.20    5.60
   3  -6  -5   51.99    5.00
   3  -6  -5   48.50    4.60
   3  -6  -5   61.19    4.60
  -3   6   5   59.49    5.30
  -2  -6   5   22.20    3.20
   2  -6  -5   20.20    3.10
  -2  -6   5   22.20    3.50
  -2  -6   5   20.90    3.30
   2  -6  -5   22.10    2.60
  -2   6   5   27.80    3.60
  -1  -6   5   62.89    5.70
  -1  -6   5   62.99    5.90
  -1  -6   5   61.59    6.00
   1  -6  -5   72.09    5.20
   1  -6  -5   68.99    5.80
  -1   6   5   66.59    5.40
   0  -6   5  226.88   16.20
   0  -6   5  250.37   16.50
   0  -6   5  219.48   16.30
   0  -6  -5  231.58   15.60
   0   6   5  236.08   16.10
   0   6  -5  221.68   16.00
   1  -6   5   25.20    3.50
   1  -6   5   21.20    3.20
   1  -6   5   22.10    2.60
   1  -6   5   24.60    3.50
  -1  -6  -5   19.20    2.40
   1   6   5   25.80    3.20
  -1   6  -5   19.00    2.80
   2  -6   5   39.60    3.60
   2  -6   5   45.70    4.90
   2  -6   5   41.10    4.60
  -2  -6  -5   39.30    3.50
   2  -6   5   52.79    4.80
  -2   6  -5   38.10    4.30
   2   6   5   38.50    4.40
  -3  -6  -5    8.60    1.80
   3  -6   5   11.40    2.40
   3  -6   5    8.10    2.10
   3  -6   5    6.10    2.00
   3  -6   5    5.30    1.50
  -3   6  -5    5.80    1.70
   3   6   5    9.30    2.20
   4  -6   5    3.00    1.90
   4  -6   5    2.30    1.70
  -4  -6  -5    2.90    1.70
  -4  -6  -5    0.60    1.40
   4  -6   5    2.30    1.40
   4  -6   5    2.60    1.60
  -4   6  -5    3.30    1.60
  -5  -6  -5   38.40    4.00
   5  -6   5   43.60    4.50
  -5  -6  -5   38.60    4.60
   5  -6   5   39.20    4.10
   5  -6   5   40.60    4.70
   5  -6   5   30.80    4.40
  -5   6  -5   39.20    4.30
   6  -6   5  169.28   11.50
   6  -6   5  146.49   11.30
  -6  -6  -5  159.88   12.40
   6  -6   5  153.98   11.70
  -6  -6  -5  163.38   12.00
   6  -6   5  166.48   11.70
   6  -6   5  149.29   11.70
  -6  -6  -5  159.38   11.30
  -7  -6  -5  101.99    9.30
  -7  -6  -5   98.19    9.10
   7  -6   5  107.19    8.10
   7  -6   5  101.89    8.50
   7  -6   5  116.59    8.60
  -7  -6  -5  102.99    8.60
   7  -6   5  100.89    8.10
   8  -6   5   21.40    3.50
   8  -6   5   17.70    3.00
   8  -6   5   20.10    3.20
  -8  -6  -5   22.70    4.40
   8  -6   5   22.80    3.60
  -8  -6  -5   23.90    3.70
  -8  -6  -5   17.10    4.00
   9  -6   5    6.40    1.90
   9  -6   5    4.20    2.60
  -9  -6  -5    3.40    2.60
  -9  -6  -5    1.80    2.70
   9  -6   5    2.50    1.80
  -9   6  -5    5.80    3.30
  10  -6   5    3.00    1.60
 -10  -6  -5    2.70    2.40
 -10  -6  -5    3.60    2.50
  10  -6   5    2.30    1.80
 -10   6  -5    1.30    3.10
 -11  -6  -5    1.70    2.10
  11  -6   5   -1.50    1.50
  11  -6   5    2.20    1.50
 -11  -6  -5    2.80    2.00
 -11   6  -5    0.10    2.80
 -12  -6  -5    0.60    1.50
  12  -6   5    0.50    1.10
  12  -6   5   -1.10    1.40
 -12   6  -5    0.00    2.10
 -11  -7   5   -0.60    1.30
 -11  -7   5   -0.40    1.50
 -11   7   5    0.50    1.50
  10  -7  -5    8.00    1.60
 -10  -7   5    8.50    2.60
 -10  -7   5    7.30    2.20
 -10   7   5   12.20    2.70
   9  -7  -5    9.10    1.80
  -9  -7   5    6.00    2.30
  -9  -7   5    9.50    2.90
  -9   7   5    8.20    2.90
  -8  -7   5    3.60    2.50
   8  -7  -5   -3.00    2.30
  -8  -7   5    3.10    2.20
   8  -7  -5    2.30    1.40
  -8   7   5    4.70    2.80
  -7  -7   5   -0.40    1.80
   7  -7  -5   -1.30    2.40
  -7  -7   5    1.30    1.90
   7  -7  -5    0.20    1.20
  -7   7   5    0.50    2.80
   6  -7  -5   66.79    5.50
  -6  -7   5   68.49    7.00
  -6  -7   5   57.89    6.50
   6  -7  -5   82.69    6.80
   6  -7  -5   62.79    6.20
  -6  -7   5   71.79    7.50
  -5  -7   5    8.90    2.70
  -5  -7   5   11.80    2.80
   5  -7  -5   11.90    2.50
   5  -7  -5   10.60    2.80
  -5  -7   5    9.10    2.60
   5  -7  -5    8.20    1.90
  -4  -7   5  183.98   13.70
   4  -7  -5  198.18   13.30
   4  -7  -5  180.88   12.50
  -4  -7   5  162.28   13.30
   4  -7  -5  171.18   12.70
  -4  -7   5  179.68   13.50
  -3  -7   5    1.10    1.90
   3  -7  -5   -1.00    1.50
   3  -7  -5   -0.50    1.20
  -3  -7   5    2.50    1.70
   3  -7  -5    1.60    2.10
  -3  -7   5    2.60    2.10
  -2  -7   5  227.08   16.10
  -2  -7   5  214.38   16.20
   2  -7  -5  235.48   15.40
  -2  -7   5  220.78   16.20
   2  -7  -5  211.98   15.80
  -2   7   5  237.38   19.70
  -1  -7   5    2.80    1.70
   1  -7  -5    2.30    1.40
  -1  -7   5   -0.60    1.40
   1  -7  -5   -1.20    1.70
  -1  -7   5    1.60    1.80
  -1   7   5    1.60    2.10
   0  -7   5   43.40    4.90
   0  -7  -5   43.60    3.70
   0  -7   5   51.29    5.30
   0  -7  -5   40.30    4.60
   0  -7   5   37.30    3.60
   0  -7   5   47.00    5.30
   0   7   5   25.10    4.70
   1  -7   5   -0.50    1.10
   1  -7   5   -0.10    1.80
   1  -7   5    0.40    1.50
   1  -7   5    1.60    1.50
  -1  -7  -5    0.20    1.10
   1   7   5    2.70    2.10
  -1   7  -5    1.20    1.70
  -2  -7  -5   -1.60    1.10
   2  -7   5    1.90    2.00
   2  -7   5   -2.80    1.60
   2  -7   5   -0.60    1.50
   2  -7   5   -0.60    1.00
  -2   7  -5    2.10    1.60
   3  -7   5   54.49    5.80
   3  -7   5   54.19    5.40
   3  -7   5   48.10    4.50
  -3  -7  -5   49.00    4.40
   3  -7   5   53.49    5.70
   4  -7   5   17.60    2.90
  -4  -7  -5   15.00    2.30
   4  -7   5    8.50    2.50
   4  -7   5   11.00    3.10
   4  -7   5    7.70    1.90
   5  -7   5   29.00    3.40
   5  -7   5   24.90    3.90
   5  -7   5   32.90    4.10
   5  -7   5   24.00    3.90
  -5  -7  -5   23.30    3.30
   6  -7   5   17.40    3.30
   6  -7   5   18.50    2.90
   6  -7   5   21.20    3.40
   6  -7   5   19.00    3.40
   7  -7   5   -0.70    1.40
   7  -7   5    2.20    2.20
   7  -7   5    4.00    2.30
  -7  -7  -5   -2.80    1.90
   8  -7   5    5.80    2.60
  -8  -7  -5    2.70    2.20
   8  -7   5    4.00    2.40
   8  -7   5    3.00    1.80
   9  -7   5    3.70    1.60
  -9  -7  -5    0.60    2.10
   9  -7   5    4.60    2.30
  -9   7  -5    3.10    3.10
 -10  -7  -5    2.80    1.90
  10  -7   5    5.00    1.60
 -10   7  -5    3.80    3.00
 -11  -7  -5    5.00    1.80
  11  -7   5    2.30    1.20
 -11   7  -5    7.30    2.70
 -10  -8   5    3.30    1.60
 -10   8   5    7.40    1.70
  -9  -8   5    0.50    1.70
   9  -8  -5   -1.20    1.00
  -9  -8   5   -1.00    1.30
  -9   8   5    1.00    1.80
  -8  -8   5    3.10    1.80
   8  -8  -5    2.40    2.20
  -8  -8   5    0.00    1.70
   8  -8  -5    0.60    1.10
  -8   8   5   -1.70    2.30
  -7  -8   5    6.90    2.60
  -7  -8   5    4.50    2.20
   7  -8  -5    3.80    1.40
   7  -8  -5   10.40    2.80
  -7   8   5   -3.50    2.30
  -6  -8   5    2.60    1.90
   6  -8  -5   -0.70    1.10
   6  -8  -5   -1.70    1.80
  -6  -8   5    2.10    2.00
   6  -8  -5    0.70    2.40
  -6   8   5   -2.80    2.40
   5  -8  -5   17.00    3.10
  -5  -8   5   23.70    3.70
   5  -8  -5   24.30    2.90
  -5  -8   5   25.30    4.10
   5  -8  -5   26.30    3.70
  -5  -8   5   15.20    3.20
  -4  -8   5   31.30    4.20
  -4  -8   5   19.70    3.50
   4  -8  -5   20.50    3.20
  -4  -8   5   24.20    3.80
   4  -8  -5   29.90    4.10
   4  -8  -5   27.60    3.10
  -3  -8   5    0.80    1.90
   3  -8  -5    0.30    1.90
  -3  -8   5    1.20    1.70
  -3  -8   5    2.80    2.00
   3  -8  -5    1.40    1.30
   2  -8  -5    9.10    1.90
   2  -8  -5    7.10    2.40
  -2  -8   5    7.70    2.50
  -2  -8   5    3.50    2.10
  -2  -8   5    5.20    2.10
  -1  -8   5    4.00    2.30
  -1  -8   5    2.40    1.90
   1  -8  -5    4.70    2.20
   1  -8  -5    3.30    1.50
  -1  -8   5    2.90    2.10
   0  -8  -5   17.70    2.50
   0  -8   5   14.60    2.40
   0  -8   5   21.70    3.50
   0  -8   5   20.30    3.60
   0  -8   5   22.50    3.50
   0  -8  -5   18.70    3.10
   1  -8   5   48.80    5.40
   1  -8   5   41.50    4.80
   1  -8   5   35.20    3.70
   1  -8   5   32.00    4.60
  -1  -8  -5   38.00    3.80
   2  -8   5   21.80    3.70
   2  -8   5   24.00    3.80
   2  -8   5   22.40    2.90
   2  -8   5   23.10    3.60
  -2  -8  -5   26.90    3.10
   3  -8   5   16.80    2.60
  -3  -8  -5   19.60    2.80
   3  -8   5   16.80    3.50
   3  -8   5   19.70    3.30
   3  -8   5   18.40    3.40
   4  -8   5    6.20    1.80
   4  -8   5    1.10    2.10
  -4  -8  -5    1.60    1.70
   4  -8   5    7.60    2.50
   4  -8   5    6.10    2.50
   5  -8   5    1.80    1.50
  -5  -8  -5    1.60    1.70
   5  -8   5    2.20    2.00
   5  -8   5    0.60    2.10
   5  -8   5   -1.10    2.00
   6  -8   5    4.10    2.30
   6  -8   5    7.50    2.80
   6  -8   5    3.30    1.70
   7  -8   5   16.40    3.10
   7  -8   5   11.80    2.20
   7  -8   5   19.40    3.20
   8  -8   5   19.50    3.10
   8  -8   5   18.90    2.40
  -8   8  -5    4.40    3.20
   9  -8   5    0.40    1.90
   9  -8   5    0.10    1.20
  -9   8  -5    0.40    2.60
  10  -8   5    9.80    1.70
 -10   8  -5    9.30    2.70
  -8  -9   5    3.00    1.50
   8  -9  -5    6.20    1.30
   7  -9  -5   -0.20    1.00
   7  -9  -5    0.50    1.90
  -7  -9   5   -0.10    1.10
  -7  -9   5    1.80    1.60
  -6  -9   5    7.60    2.40
  -6  -9   5    6.30    1.80
   6  -9  -5    9.00    1.70
   6  -9  -5    9.30    2.50
  -5  -9   5    0.40    1.40
   5  -9  -5   -1.90    1.90
   5  -9  -5    1.50    1.30
  -5  -9   5    0.30    1.70
  -4  -9   5   -0.10    1.80
   4  -9  -5    0.70    1.20
  -4  -9   5    1.50    1.70
   4  -9  -5    0.30    1.90
  -4  -9   5   -0.20    1.40
   3  -9  -5   12.00    2.80
  -3  -9   5   11.50    2.90
  -3  -9   5   17.70    3.00
  -3  -9   5   15.30    2.90
   3  -9  -5   17.10    2.30
   2  -9  -5    1.00    1.90
   2  -9  -5    1.00    1.20
  -2  -9   5   -1.30    1.70
  -2  -9   5    0.80    1.70
  -2  -9   5    0.50    1.50
  -1  -9   5   15.60    3.10
  -1  -9   5   14.40    3.10
   1  -9  -5   15.20    2.80
  -1  -9   5   13.80    2.80
   1  -9  -5   17.90    2.40
   0  -9  -5   28.70    3.80
   0  -9   5   33.90    4.00
   0  -9   5   31.00    4.20
   0  -9  -5   33.10    3.50
   0  -9   5   31.50    4.30
  -1  -9  -5   -1.00    1.40
   1  -9   5   -0.10    1.10
   1  -9   5    0.80    1.80
   1  -9   5   -0.50    1.80
   1  -9   5   -0.30    1.60
   2  -9   5    3.20    1.40
  -2  -9  -5    0.20    1.50
   2  -9   5    4.20    2.00
   2  -9   5    2.20    2.00
   2  -9   5    3.00    2.10
   3  -9   5   23.10    3.40
   3  -9   5   33.10    4.10
   3  -9   5   20.00    3.50
   3  -9   5   23.80    2.90
  -3  -9  -5   25.30    3.10
  -4  -9  -5   12.30    2.20
   4  -9   5   13.50    3.00
   4  -9   5   16.30    2.30
   4  -9   5    9.70    2.50
   4  -9   5    6.10    2.30
   5  -9   5    1.40    2.20
   5  -9   5    1.20    1.90
   5  -9   5   -0.40    1.10
   6  -9   5    0.70    2.10
   6  -9   5    0.30    1.20
   6  -9   5    1.70    1.90
   7  -9   5    2.90    1.90
   7  -9   5    3.10    2.10
   7  -9   5    2.30    1.30
  -7   9  -5    0.30    2.60
   8  -9   5   18.30    2.10
   8  -9   5   16.20    2.40
  -8   9  -5    5.60    2.60
  -5 -10   5   -1.40    1.90
   5 -10  -5    0.00    1.40
   5 -10  -5    0.80    1.00
  -4 -10   5    3.50    1.40
   4 -10  -5    8.30    1.50
   4 -10  -5    5.20    1.80
  -4 -10   5    6.00    1.90
  -3 -10   5    2.40    1.30
  -3 -10   5    5.50    1.90
   3 -10  -5    3.90    1.80
  -3 -10   5    6.60    1.80
   3 -10  -5    6.80    1.40
  -2 -10   5    3.60    1.80
   2 -10  -5    6.30    1.50
   2 -10  -5    1.00    1.60
  -2 -10   5    5.00    1.90
  -2 -10   5    4.80    1.60
  -1 -10   5   -0.60    1.20
   1 -10  -5    0.10    1.40
  -1 -10   5    0.90    1.70
  -1 -10   5    2.00    1.70
   0 -10   5   38.00    4.20
   0 -10   5   42.50    4.70
   0 -10  -5   49.50    4.10
   0 -10   5   44.50    4.60
  -1 -10  -5    7.40    1.80
   1 -10   5    7.30    1.90
   1 -10   5    8.00    2.20
   2 -10   5   -1.20    1.60
   2 -10   5   -1.70    1.00
  -2 -10  -5    1.10    1.40
   2 -10   5   -1.70    1.20
   3 -10   5    0.10    1.40
   3 -10   5    1.00    1.10
   3 -10   5    1.70    1.80
   4 -10   5   -1.50    1.30
   4 -10   5   -0.50    0.90
   4 -10   5    0.60    1.70
   5 -10   5    0.00    0.80
   5 -10   5    0.60    1.40
   5 -10   5    3.20    1.70
 -15   0   6   -0.90    1.20
 -15   0   6    1.50    1.50
 -14   0   6    3.50    2.00
 -14   0   6    1.50    1.80
 -13   0   6    1.10    1.80
 -13   0   6    1.60    2.00
 -12   0   6   -0.20    1.60
 -12   0   6   -3.30    1.80
 -11   0   6   -1.10    1.60
 -10   0   6   -0.30    1.40
  -9   0   6   89.99    7.20
  -9   0   6   87.69    7.20
  -8   0   6    6.30    1.90
  -8   0   6    4.30    1.90
   8   0  -6    5.60    2.60
   7   0  -6  709.43   47.90
  -7   0   6  741.63   46.50
  -7   0   6  673.43   47.00
   6   0  -6  129.79   10.80
  -6   0   6  136.89   10.30
  -6   0   6  147.09    9.80
  -5   0   6  267.17   17.50
  -5   0   6  266.67   18.00
   5   0  -6  251.97   18.50
  -4   0   6  253.57   17.40
   4   0  -6  262.77   18.20
  -4   0   6  276.57   17.90
   3   0  -6   37.90    3.60
  -3   0   6   36.80    2.90
  -2   0   6  504.05   34.20
   2   0  -6  556.14   34.70
   1   0  -6 9999.00  608.74
   1   0  -6 9094.39  607.94
  -1   0   6 9282.97  607.94
   0   0  -6  775.52   50.69
   0   0   6  741.53   50.39
   0   0  -6  828.42   50.49
  -1   0  -6   84.69    5.50
  -1   0  -6   74.89    5.60
  -2   0  -6  716.53   44.10
  -2   0  -6  644.24   44.30
  -3   0  -6  316.37   21.10
  -3   0  -6  327.07   21.40
  -4   0  -6  176.68   12.30
  -4   0  -6  177.88   11.90
  -5   0  -6    4.80    1.10
  -5   0  -6    1.70    1.20
   5   0   6    6.50    2.00
  -6   0  -6  642.34   43.50
  -6   0  -6  672.93   42.90
   6   0   6  654.13   44.00
  -7   0  -6  226.18   15.40
  -7   0  -6  225.88   16.10
   7   0   6  225.38   16.70
  -8   0  -6   12.50    2.80
  -8   0  -6   15.10    2.10
  -9   0  -6  380.46   26.20
  -9   0  -6  361.46   25.20
 -10   0  -6   27.40    4.70
 -11   0  -6   -0.10    2.20
 -12   0  -6   11.00    3.10
 -13   0  -6    5.30    2.40
 -14   0  -6    8.00    2.30
 -15   0  -6   17.70    2.80
 -15   0  -6   20.90    2.90
 -15  -1   6    1.20    1.40
 -15  -1   6   -0.70    1.70
 -15   1   6    1.10    1.40
 -14  -1   6    2.10    1.70
 -14  -1   6    2.70    1.70
 -14  -1   6    2.90    1.90
  14  -1  -6    0.00    1.80
 -14   1   6    3.10    2.00
  13  -1  -6    4.90    2.10
 -13  -1   6    1.20    1.80
 -13  -1   6   -1.90    1.70
 -13   1   6    1.90    2.00
  12  -1  -6   87.49    8.30
 -12  -1   6   82.99    8.00
 -12  -1   6   87.29    8.00
 -12  -1   6   99.69    7.80
 -12   1   6   97.19    7.80
 -11  -1   6   18.20    3.50
  11  -1  -6   17.50    3.50
 -11  -1   6   18.20    3.60
 -11  -1   6   22.20    3.40
 -11   1   6   19.80    3.30
 -10  -1   6   78.59    6.70
  10  -1  -6   71.49    7.10
 -10  -1   6   82.69    7.00
 -10  -1   6   91.49    7.60
 -10   1   6   82.19    6.90
  -9  -1   6   45.00    5.50
  -9  -1   6   45.20    4.30
   9  -1  -6   47.00    5.30
  -9   1   6   46.60    4.60
  -9   1   6   50.19    5.00
  -9   1   6   38.00    5.30
   8  -1  -6    1.80    2.40
  -8   1   6    2.00    1.90
  -8   1   6    1.30    1.30
  -8   1   6    2.40    1.70
   8   1  -6    1.20    1.90
  -7  -1   6    1.10    1.20
   7  -1  -6    3.60    2.20
   7   1  -6    3.00    2.00
  -7   1   6    3.00    1.50
  -7   1   6    3.30    1.20
   6  -1  -6   40.60    5.20
  -6  -1   6   38.70    3.50
  -6  -1   6   36.70    4.00
   6   1  -6   36.00    4.70
  -6   1   6   43.70    3.40
  -6   1   6   32.30    4.00
   5  -1  -6   23.50    3.50
  -5  -1   6   18.70    2.50
  -5  -1   6   24.70    2.50
  -5   1   6   24.70    3.00
  -5   1   6   21.80    2.30
   5   1  -6   23.20    3.30
  -4  -1   6    2.30    0.90
   4  -1  -6    1.10    1.50
  -4  -1   6    0.40    0.60
  -4   1   6    1.00    1.10
   4   1  -6    2.70    1.50
  -3  -1   6    1.40    0.80
   3  -1  -6    3.50    1.50
   3   1  -6    2.50    1.20
  -3   1   6    2.30    0.80
   2  -1  -6    3.70    1.30
  -2  -1   6   10.50    1.20
   2   1  -6   11.50    1.60
  -2   1   6   11.30    1.30
   2   1  -6   10.70    0.90
   1   1  -6   58.89    3.80
  -1   1   6   53.29    4.00
   1   1  -6   53.29    4.20
   0  -1  -6   27.10    2.30
   0  -1   6   24.90    1.80
   0   1  -6   28.30    1.90
   0   1   6   22.10    2.10
   0   1  -6   22.80    2.20
   1  -1   6   95.49    6.60
  -1  -1  -6   98.19    7.10
  -1  -1  -6  107.19    7.10
  -1   1  -6  104.19    7.10
  -1   1  -6  109.89    6.90
  -2  -1  -6   12.80    1.50
  -2   1  -6    8.80    1.10
  -2   1  -6    7.30    1.30
  -3  -1  -6  299.77   19.60
  -3   1  -6  295.37   19.40
  -3   1  -6  291.37   19.70
  -4  -1  -6  300.77   19.80
  -4   1  -6  298.27   20.10
  -4   1  -6  294.87   19.60
  -5  -1  -6  224.38   16.20
  -5  -1  -6  245.88   16.00
  -5   1  -6  247.18   15.80
  -5   1  -6  225.88   16.30
  -6  -1  -6  214.78   15.30
   6  -1   6  228.18   16.40
  -6   1  -6  230.58   15.80
  -6   1  -6  225.98   15.10
  -7  -1  -6    1.90    1.30
   7  -1   6    0.70    1.80
  -7   1  -6    1.10    1.40
  -7   1  -6    1.10    1.00
  -8  -1  -6   44.80    5.60
  -8   1  -6   37.00    3.60
  -8   1  -6   49.99    5.30
  -9  -1  -6   51.29    5.50
   9  -1   6   50.59    5.60
  -9  -1  -6   55.29    6.60
  -9   1  -6   54.89    6.20
  -9   1  -6   50.39    6.70
 -10  -1  -6    9.10    2.60
  10  -1   6   14.40    3.00
 -10  -1  -6   10.80    3.40
 -10   1  -6   14.70    4.00
  11  -1   6    1.80    2.00
 -11  -1  -6    2.70    1.80
 -11  -1  -6   -0.50    2.20
 -11   1  -6   -4.10    2.00
 -12  -1  -6   19.30    3.90
  12  -1   6   13.10    3.10
 -12  -1  -6   15.40    2.90
 -12   1  -6   13.50    3.30
  13  -1   6   14.30    3.20
 -13  -1  -6   16.80    3.50
 -13   1  -6   15.90    3.40
  14  -1   6    3.60    1.80
 -14  -1  -6    1.70    1.80
 -14  -1  -6   -1.20    1.50
 -14   1  -6    0.20    1.60
 -15  -1  -6    5.20    1.90
 -15  -1  -6    4.10    1.70
 -15   1  -6    4.20    1.70
  15  -2  -6    1.30    1.40
 -15  -2   6    3.50    1.40
 -15  -2   6    1.70    1.90
 -15   2   6    4.10    1.50
 -14  -2   6   -2.20    1.40
 -14  -2   6    0.60    1.60
  14  -2  -6    1.60    1.80
 -14  -2   6    2.90    1.70
 -14  -2   6   -0.20    1.50
 -14   2   6    0.70    1.80
 -13  -2   6    0.10    1.90
 -13  -2   6    1.80    2.10
 -13  -2   6    2.40    1.90
 -13  -2   6    1.90    2.00
  13  -2  -6    1.10    1.70
 -13   2   6   -0.10    1.90
  13   2  -6   -0.20    1.40
 -12  -2   6    9.10    2.40
 -12  -2   6    3.10    2.50
 -12  -2   6    8.60    2.60
  12  -2  -6    6.50    2.60
 -12   2   6    6.70    2.50
 -11  -2   6    5.80    2.20
 -11  -2   6    9.30    2.90
 -11  -2   6   10.10    2.80
  11  -2  -6   10.00    3.00
 -11   2   6   11.50    2.80
 -10  -2   6    4.60    2.20
 -10  -2   6    2.00    2.10
 -10  -2   6    5.70    2.00
  10  -2  -6   -0.40    1.70
 -10   2   6    4.30    2.60
   9  -2  -6    7.90    2.40
  -9  -2   6    7.10    2.00
  -9  -2   6    7.70    2.40
  -9  -2   6    9.20    2.70
  -9   2   6    9.80    2.10
  -9   2   6   10.00    2.60
  -8  -2   6   31.70    4.50
   8  -2  -6   32.10    5.60
   8  -2  -6   41.10    4.60
  -8  -2   6   35.50    3.90
  -8  -2   6   38.50    4.40
  -8   2   6   30.60    4.30
   8   2  -6   38.00    5.40
  -8   2   6   36.50    4.60
  -8   2   6   37.60    3.90
   7  -2  -6    1.90    2.10
  -7   2   6    2.50    1.20
  -7   2   6   -0.10    1.20
   7   2  -6    0.30    1.90
   6  -2  -6  406.36   28.60
  -6   2   6  402.76   27.10
  -6   2   6  396.96   27.00
  -6   2   6  414.26   27.70
   6   2  -6  430.76   28.30
   5  -2  -6   11.40    2.70
  -5   2   6    9.10    1.50
  -5   2   6    8.00    1.40
   5   2  -6   12.80    2.50
  -4  -2   6   -0.20    0.50
   4  -2  -6    0.30    1.40
   4   2  -6   -0.70    1.20
  -4   2   6    1.20    0.80
  -4   2   6   -0.20    1.10
  -3  -2   6   15.00    1.70
  -3   2   6   12.90    1.90
   3   2  -6   14.50    2.00
  -3   2   6   15.10    1.70
   2   2  -6  133.29    8.60
   2   2  -6  129.89    9.20
  -2   2   6  131.99    9.00
   1   2  -6   30.50    2.60
   1   2  -6   28.70    2.20
  -1   2   6   32.40    2.60
   0  -2  -6  251.27   17.00
   0   2  -6  277.37   16.80
   0   2   6  247.18   16.90
   0   2  -6  264.47   16.90
   0   2   6  236.98   16.90
  -1  -2  -6  250.47   17.10
   1   2   6  254.67   17.20
  -1   2  -6  261.17   17.20
  -1   2  -6  272.17   17.10
  -2   2  -6 1814.32  109.49
   2   2   6 1513.05  109.49
  -2   2  -6 1769.22  109.69
  -3  -2  -6    0.40    0.50
  -3   2  -6    5.50    1.00
  -3   2  -6    0.80    0.90
  -4  -2  -6  456.05   31.20
  -4   2  -6  490.15   31.40
  -4   2  -6  473.95   31.00
  -5  -2  -6  313.77   23.50
  -5   2  -6  368.46   24.00
  -5   2  -6  378.26   23.40
  -6  -2  -6   20.30    2.70
  -6   2  -6   23.10    3.20
  -6   2  -6   25.50    2.50
  -7   2  -6   22.60    2.60
  -7   2  -6   29.40    3.70
  -8  -2  -6   -1.10    0.80
  -8  -2  -6   -0.40    1.70
   8  -2   6    2.10    1.70
  -8  -2  -6    0.00    1.40
  -8   2  -6    3.70    1.80
  -8   2  -6   -0.30    1.10
  -8   2  -6   -0.10    2.70
  -8   2  -6   -3.70    2.20
  -9  -2  -6   14.60    2.00
   9  -2   6   14.50    2.70
  -9  -2  -6   12.30    3.10
  -9  -2  -6   11.20    2.60
  -9   2  -6   11.60    4.10
  -9   2  -6    2.00    2.80
  -9   2  -6   11.30    2.20
  10  -2   6  210.48   14.90
 -10  -2  -6  207.98   14.80
 -10  -2  -6  215.78   15.40
 -10   2  -6  200.48   15.70
 -10   2  -6  175.88   14.70
 -11  -2  -6    7.80    2.50
  11  -2   6    8.20    2.70
 -11  -2  -6    7.40    3.00
 -11   2  -6   10.50    3.10
 -11   2  -6    7.70    2.50
 -12  -2  -6   11.60    2.80
  12  -2   6   11.30    2.80
 -12  -2  -6   17.40    3.80
 -12  -2  -6   13.80    3.00
 -12   2  -6   14.70    2.80
 -12   2  -6   16.10    3.40
  13  -2   6   16.20    3.10
 -13  -2  -6   18.40    3.40
 -13  -2  -6   13.80    2.70
 -13  -2  -6   16.10    3.40
 -13   2  -6   19.10    3.40
 -14  -2  -6   26.30    3.80
  14  -2   6   21.90    3.30
 -14  -2  -6   26.00    3.90
 -15  -2  -6    0.40    1.40
  15  -2   6   -1.10    1.20
 -15  -2  -6    2.30    1.40
 -14  -3   6   -1.80    1.40
 -14  -3   6    0.30    1.40
  14  -3  -6   -1.80    1.20
  14   3  -6   -0.40    1.10
 -14   3   6    0.80    1.70
 -13  -3   6    5.20    2.40
 -13  -3   6    5.70    2.30
 -13  -3   6    3.00    1.90
  13  -3  -6    3.80    2.00
 -13  -3   6    1.60    2.00
 -13   3   6    3.00    2.20
 -12  -3   6   -0.70    2.00
  12  -3  -6   -0.90    1.90
 -12  -3   6   -0.20    1.70
 -12  -3   6    1.20    1.90
 -12  -3   6    3.80    2.00
 -12   3   6    3.10    2.30
 -11  -3   6   49.80    6.10
  11  -3  -6   58.09    6.50
 -11  -3   6   44.40    6.10
 -11  -3   6   47.10    5.70
 -11  -3   6   51.79    5.40
 -11   3   6   60.89    6.30
 -10  -3   6   -2.10    1.70
 -10  -3   6    0.60    1.80
 -10  -3   6    3.80    2.00
  10  -3  -6   -1.20    1.90
 -10  -3   6    0.50    1.80
 -10   3   6    2.20    2.70
  -9  -3   6    8.10    2.50
  -9  -3   6    6.60    2.40
  -9  -3   6    6.50    2.40
  -9  -3   6    8.20    2.50
   9  -3  -6    9.80    2.70
  -9   3   6    8.70    2.30
  -9   3   6    7.70    3.10
   8  -3  -6    3.30    1.80
  -8  -3   6   -1.20    1.60
  -8  -3   6   -0.30    1.70
  -8  -3   6   -2.60    1.40
  -8  -3   6   -1.70    1.50
  -8   3   6    0.50    1.40
  -8   3   6    2.10    2.30
  -7  -3   6    2.90    2.00
  -7  -3   6    1.80    1.60
   7  -3  -6   11.40    2.40
  -7  -3   6    4.30    2.00
   7  -3  -6    7.60    2.40
  -7   3   6    5.20    1.80
  -7   3   6    4.80    1.40
   7   3  -6    6.30    2.20
  -7   3   6    2.10    1.30
  -7   3   6   -0.20    2.50
  -6   3   6   12.70    1.90
   6   3  -6   12.90    2.70
  -6   3   6    9.00    1.80
  -6   3   6   13.90    2.50
  -5   3   6   59.69    4.90
  -5   3   6   63.69    4.70
   5   3  -6   62.69    5.50
  -5   3   6   56.99    5.30
   4   3  -6   94.49    7.30
  -4   3   6   94.09    6.80
  -4   3   6   97.79    7.40
  -3   3   6   50.49    4.30
  -3   3   6   50.89    3.90
   3   3  -6   45.40    4.10
   2   3  -6  279.97   18.50
  -2   3   6  289.57   18.90
   2   3  -6  283.67   18.90
   1  -3  -6    0.40    0.70
   1   3  -6   -0.50    0.40
   1   3  -6    0.20    0.70
  -1   3   6    2.40    1.00
   0  -3  -6    9.30    1.30
   0   3  -6    8.90    1.30
   0   3  -6    8.50    1.20
   0   3   6    6.40    1.40
  -1   3  -6  638.64   41.70
  -1   3  -6  642.24   41.60
  -2   3  -6   12.50    1.60
  -2   3  -6   11.00    1.60
  -3   3  -6   22.60    2.60
  -3   3  -6   23.20    2.40
  -4   3  -6  190.98   13.30
  -4   3  -6  186.98   12.90
  -5   3  -6    0.60    1.00
  -5   3  -6   -0.60    1.10
  -6   3  -6    0.80    1.30
  -6   3  -6    0.40    0.90
   7  -3   6   -0.20    1.40
  -7  -3  -6    0.40    1.00
  -7  -3  -6   -1.00    1.40
  -7   3  -6   -1.60    1.30
  -7   3  -6   -1.80    1.00
  -8  -3  -6    1.80    1.60
  -8  -3  -6   -1.20    1.00
   8  -3   6   -0.40    1.30
  -8  -3  -6    1.20    1.60
  -8  -3  -6   -2.90    1.50
  -8   3  -6   -0.40    1.00
  -8   3  -6    3.00    3.60
   9  -3   6   22.80    3.60
  -9  -3  -6   25.90    4.20
  -9  -3  -6   20.60    3.40
  -9   3  -6    8.10    3.40
  -9   3  -6   22.30    2.90
  -9   3  -6   20.40    4.90
 -10  -3  -6   -0.20    1.70
  10  -3   6    1.30    2.00
 -10  -3  -6    1.80    2.30
 -10  -3  -6    1.00    1.90
 -10   3  -6   -0.20    2.60
 -10   3  -6    0.00    2.70
  11  -3   6   11.50    3.00
 -11  -3  -6   13.70    3.50
 -11  -3  -6   11.90    3.20
 -11  -3  -6    9.80    2.70
 -11   3  -6   11.40    3.30
 -11   3  -6   14.80    3.60
  12  -3   6   23.60    3.90
 -12  -3  -6   21.50    3.50
 -12  -3  -6   21.90    4.30
 -12  -3  -6   26.80    4.20
 -12   3  -6   29.40    4.00
 -13  -3  -6   -0.60    1.80
  13  -3   6    1.00    1.20
  13  -3   6   -0.20    1.60
 -13  -3  -6    1.50    2.00
 -13  -3  -6    2.10    1.70
 -13   3  -6    0.40    1.80
 -14  -3  -6    3.20    1.90
 -14  -3  -6    3.10    1.70
  14  -3   6    9.30    2.10
 -14  -4   6   -0.20    1.20
  14  -4  -6    0.80    1.40
 -14  -4   6   -1.40    1.20
 -14   4   6    0.00    1.40
  14   4  -6    0.30    1.00
 -13  -4   6    1.10    1.60
 -13  -4   6    1.70    1.70
  13  -4  -6    2.60    1.90
 -13   4   6   -0.30    1.80
 -12  -4   6   10.70    2.90
 -12  -4   6   11.90    3.20
  12  -4  -6   13.00    3.00
 -12  -4   6   10.70    2.80
 -12   4   6   16.30    3.10
 -11  -4   6   -1.20    1.90
 -11  -4   6    1.80    2.20
  11  -4  -6   -0.30    1.90
 -11  -4   6    4.50    2.00
 -11  -4   6    5.20    2.30
 -11   4   6    3.50    2.50
  10  -4  -6   11.40    3.00
 -10  -4   6    8.90    2.70
 -10  -4   6    9.70    3.10
 -10  -4   6   11.20    2.80
 -10  -4   6    9.60    2.80
 -10   4   6   11.10    3.20
  -9  -4   6    0.50    2.10
  -9  -4   6    4.40    2.30
  -9  -4   6    1.90    2.20
  -9  -4   6    1.20    1.90
   9  -4  -6    1.10    1.80
  -9   4   6    2.80    2.70
  -8  -4   6    1.90    1.90
  -8  -4   6   -0.30    1.70
  -8  -4   6    0.30    1.80
   8  -4  -6    2.00    2.30
   8  -4  -6    0.40    1.60
  -8  -4   6    1.30    1.80
  -8  -4   6   -1.40    1.40
  -8   4   6    0.30    2.50
   7  -4  -6   30.60    3.90
   7  -4  -6   27.00    2.80
  -7  -4   6   26.70    3.80
  -7  -4   6   29.40    4.10
  -7  -4   6   31.30    4.20
   7  -4  -6   23.20    3.60
  -7  -4   6   24.30    3.90
  -7  -4   6   38.60    5.00
   7   4  -6   23.50    4.10
  -7   4   6   24.00    3.10
  -7   4   6   23.20    3.20
   6  -4  -6   64.79    5.40
  -6  -4   6   56.19    5.40
  -6  -4   6   65.69    6.20
  -6  -4   6   61.39    6.50
   6  -4  -6   57.49    5.20
  -6   4   6   64.79    5.90
  -6   4   6   48.80    5.00
   6   4  -6   58.49    5.60
  -6   4   6   58.39    4.90
  -5   4   6  133.59   10.30
  -5   4   6  150.48   10.10
  -5   4   6  147.49   11.10
   5   4  -6  141.89   10.60
  -4   4   6   -0.80    1.00
  -4   4   6   -0.50    0.80
   4   4  -6   -0.30    0.90
  -4   4   6   -0.70    1.20
   3   4  -6   -0.40    0.80
  -3   4   6    1.40    0.90
  -3   4   6   -0.30    1.00
  -2   4   6  246.88   16.80
   2   4  -6  257.27   16.70
  -2   4   6  245.08   17.20
  -1   4   6   15.10    2.10
  -1   4   6   16.60    2.10
   1   4  -6   13.70    1.70
   1   4  -6   17.10    1.70
   0   4   6   20.90    2.60
   0   4  -6   28.60    2.40
   0   4  -6   25.00    2.50
   1   4   6  206.98   14.10
  -1   4  -6  204.28   13.80
  -1   4  -6  203.98   13.90
  -2   4  -6  162.78   11.50
  -2   4  -6  166.88   11.40
  -3   4  -6   19.50    2.60
  -3   4  -6   18.60    2.30
  -4   4  -6   48.20    4.60
  -4   4  -6   49.80    4.10
  -5   4  -6   15.80    2.90
  -5   4  -6   16.40    2.30
   6  -4   6   -0.10    1.30
   6  -4   6    4.00    1.70
  -6  -4  -6   -0.70    1.20
   6  -4   6    1.80    1.70
  -6  -4  -6   -0.30    0.90
  -6   4  -6   -1.00    0.90
  -6   4  -6   -2.50    1.40
   7  -4   6   43.70    4.50
  -7  -4  -6   37.50    3.90
   7  -4   6   41.10    4.60
  -7  -4  -6   41.20    5.20
  -7  -4  -6   38.10    3.70
  -7  -4  -6   35.30    4.40
   7  -4   6   36.70    4.30
  -7  -4  -6   44.40    5.40
  -7   4  -6   32.40    3.80
  -7   4  -6   20.90    5.50
  -8  -4  -6   88.39    6.40
  -8  -4  -6   73.09    7.50
  -8  -4  -6   86.59    7.30
   8  -4   6   81.79    7.20
  -8  -4  -6   77.89    7.50
   8  -4   6   81.59    7.20
  -8   4  -6   90.49    6.90
   9  -4   6   14.30    3.00
  -9  -4  -6   14.80    3.40
  -9  -4  -6   14.80    3.40
  -9  -4  -6   14.30    3.00
  -9   4  -6    6.30    3.30
 -10  -4  -6    0.80    2.40
 -10  -4  -6   -1.40    1.60
  10  -4   6    0.70    2.00
 -10  -4  -6    0.30    2.40
 -10   4  -6    0.90    3.00
  11  -4   6   18.30    2.60
 -11  -4  -6   19.20    3.30
  11  -4   6   20.40    3.60
 -11  -4  -6   19.50    4.00
 -11  -4  -6   17.40    3.80
 -11   4  -6   15.40    4.00
  12  -4   6   -1.10    1.60
 -12  -4  -6    0.50    1.70
  12  -4   6    2.90    1.50
 -12  -4  -6    4.90    2.30
 -12  -4  -6    1.70    2.30
 -12   4  -6   -1.40    2.20
  13  -4   6    3.10    1.40
  13  -4   6    2.40    1.80
 -13  -4  -6    2.00    1.80
 -13  -4  -6    2.60    2.00
 -13   4  -6    2.30    2.00
 -14  -4  -6    3.70    1.70
  14  -4   6    8.50    2.10
 -14  -4  -6    4.80    1.80
 -13  -5   6   11.50    2.20
 -13  -5   6   13.50    2.50
  13  -5  -6   14.60    2.50
 -13   5   6   12.40    2.30
  12  -5  -6   49.60    5.30
 -12  -5   6   41.20    4.90
 -12  -5   6   43.20    5.20
 -12   5   6   52.69    5.00
 -11  -5   6    2.00    2.10
 -11  -5   6   -1.80    1.60
  11  -5  -6   -2.70    1.40
 -11   5   6    1.60    2.30
  10  -5  -6   90.69    7.30
 -10  -5   6   62.39    7.40
 -10  -5   6   75.49    7.90
 -10  -5   6   82.49    7.60
 -10   5   6   81.59    7.40
  -9  -5   6   39.50    5.70
  -9  -5   6   35.90    4.60
   9  -5  -6   44.10    3.80
  -9  -5   6   42.90    5.50
  -9  -5   6   44.50    5.30
   9  -5  -6   39.80    4.90
  -9   5   6   34.60    5.10
  -8  -5   6   36.60    5.40
   8  -5  -6   38.70    3.70
   8  -5  -6   40.60    5.00
  -8  -5   6   43.60    5.10
  -8  -5   6   43.80    5.50
   8  -5  -6   43.10    4.90
  -8  -5   6   37.10    5.00
  -7  -5   6    4.50    2.10
  -7  -5   6    5.80    2.20
  -7  -5   6    6.10    2.30
  -7  -5   6    2.70    2.40
  -7  -5   6    3.80    2.20
   7  -5  -6    4.90    2.50
   7  -5  -6    2.30    1.60
   7  -5  -6    5.80    1.50
  -7   5   6    7.70    2.10
  -7   5   6    2.10    2.50
   6  -5  -6   93.19    7.30
   6  -5  -6   83.69    6.70
  -6  -5   6  106.09    8.30
   6  -5  -6   87.89    7.30
  -6  -5   6   96.99    7.90
  -6  -5   6   94.19    7.80
   6  -5  -6   94.19    7.50
  -6  -5   6   88.99    7.70
  -6  -5   6   92.19    7.60
  -6   5   6   89.99    7.40
   5  -5  -6   -1.20    1.40
   5  -5  -6    0.10    1.00
  -5  -5   6   -1.00    1.50
  -5  -5   6    2.20    1.60
  -5  -5   6    0.20    1.70
   5  -5  -6   -1.40    1.10
  -5  -5   6    1.50    1.60
  -5  -5   6    0.20    1.60
   5  -5  -6    0.50    1.70
  -5   5   6   -1.20    1.20
  -5   5   6   -1.80    1.50
  -4  -5   6   42.40    4.60
   4  -5  -6   35.30    4.50
   4  -5  -6   38.40    4.10
  -4  -5   6   41.90    4.50
  -4   5   6   38.30    3.70
  -4   5   6   38.90    4.10
  -4   5   6   26.30    4.30
  -3   5   6    3.20    1.40
  -3   5   6    5.10    1.40
  -3   5   6    2.70    1.40
  -2   5   6   17.20    2.50
  -1   5   6    1.00    1.10
   1   5  -6    3.10    1.00
   0   5   6  170.48   12.00
   0   5  -6  169.68   11.80
   1   5   6   21.90    2.90
  -1   5  -6   21.00    2.60
  -1   5  -6   25.80    2.40
  -2   5  -6   89.59    6.60
   2   5   6   84.59    6.90
  -2   5  -6   85.69    6.60
  -3   5  -6  113.39    8.60
  -3   5  -6  117.09    8.50
   4  -5   6   52.79    4.40
   4  -5   6   55.99    4.70
   4  -5   6   56.39    5.70
  -4   5  -6   51.49    5.00
  -4   5  -6   50.29    4.50
   5  -5   6  130.49   10.90
   5  -5   6  153.78   10.80
   5  -5   6  157.08   10.70
   5  -5   6  161.18   11.00
  -5  -5  -6  158.78   10.70
  -5  -5  -6  138.29   11.10
   5  -5   6  146.49   11.10
  -5  -5  -6  143.59   10.50
  -5   5  -6  154.08   11.80
  -5   5  -6  161.18   11.00
  -6  -5  -6   24.50    3.00
  -6  -5  -6   34.90    3.60
   6  -5   6   32.30    3.70
  -6  -5  -6   37.00    4.90
   6  -5   6   35.80    3.90
  -6  -5  -6   32.40    4.70
   6  -5   6   26.90    3.60
  -6  -5  -6   26.50    3.90
   6  -5   6   24.60    3.70
  -6   5  -6   26.40    3.40
   7  -5   6   28.30    3.40
   7  -5   6   25.00    3.80
  -7  -5  -6   33.50    5.00
   7  -5   6   25.70    3.70
  -7  -5  -6   28.50    3.20
  -7  -5  -6   28.30    4.20
   7  -5   6   32.80    3.80
   7  -5   6   28.20    4.00
  -7  -5  -6   30.20    4.60
  -7  -5  -6   31.70    3.50
  -7   5  -6   24.70    3.40
   8  -5   6   26.20    3.80
  -8  -5  -6   20.90    4.10
   8  -5   6   25.50    3.90
   8  -5   6   25.90    3.40
   8  -5   6   19.30    3.40
  -8  -5  -6   21.40    3.70
  -8  -5  -6   26.80    4.50
  -9  -5  -6   61.59    7.10
   9  -5   6   57.49    6.00
  -9  -5  -6   48.90    5.80
  -9  -5  -6   52.99    6.80
   9  -5   6   52.59    4.90
 -10  -5  -6   -2.60    1.90
  10  -5   6    0.10    1.40
 -10  -5  -6    1.10    1.90
  10  -5   6    0.80    1.90
 -10  -5  -6    2.50    2.40
 -10   5  -6   -1.20    3.00
  11  -5   6   35.60    4.50
  11  -5   6   31.50    3.60
 -11  -5  -6   38.80    4.70
 -11  -5  -6   32.50    4.80
 -11  -5  -6   42.60    5.70
 -11   5  -6   29.00    4.90
 -12  -5  -6   11.50    2.90
 -12  -5  -6    8.40    2.70
  12  -5   6    8.90    2.30
  12  -5   6   14.80    2.30
 -12   5  -6   14.70    3.20
  13  -5   6   -0.30    1.60
  13  -5   6    0.10    1.00
 -13  -5  -6    1.30    1.60
 -13  -5  -6    3.00    1.60
 -13   5  -6    1.80    1.80
 -12  -6   6    2.30    1.80
 -12  -6   6    2.20    1.50
  12  -6  -6    4.40    1.50
 -12   6   6    3.60    1.60
 -11  -6   6   18.80    3.40
  11  -6  -6   12.20    2.50
 -11  -6   6   13.80    2.80
 -11   6   6   26.40    3.50
 -10  -6   6   23.60    4.00
  10  -6  -6   21.80    3.40
 -10  -6   6   18.80    3.60
 -10   6   6   28.60    4.00
   9  -6  -6   -0.50    1.20
  -9  -6   6    0.00    1.90
   9  -6  -6    1.10    1.80
  -9  -6   6   -1.40    1.80
  -9   6   6    1.20    2.60
   8  -6  -6    1.30    2.70
   8  -6  -6    2.00    1.30
   8  -6  -6   -0.70    1.50
  -8  -6   6    7.10    2.50
  -8  -6   6    1.30    2.10
  -8   6   6   -1.80    2.50
  -7  -6   6   30.50    4.60
   7  -6  -6   30.50    4.00
   7  -6  -6   37.30    4.80
  -7  -6   6   30.00    4.60
   7  -6  -6   34.70    3.60
  -7  -6   6   35.90    4.50
  -7  -6   6   37.60    4.80
  -6  -6   6   -0.30    1.60
   6  -6  -6   -1.70    1.30
  -6  -6   6    1.00    1.70
  -6  -6   6    2.00    2.00
  -6  -6   6   -1.30    1.70
   6  -6  -6    4.60    2.40
   6  -6  -6   -0.60    1.10
   6  -6  -6    0.10    2.00
  -6   6   6   -2.20    2.50
  -5  -6   6  408.76   26.40
  -5  -6   6  380.56   26.20
   5  -6  -6  387.46   25.70
  -5  -6   6  374.16   26.10
   5  -6  -6  370.26   25.40
  -5  -6   6  389.96   25.90
   5  -6  -6  376.46   25.20
  -5   6   6  340.17   25.80
   4  -6  -6  202.88   14.40
   4  -6  -6  206.78   13.90
  -4  -6   6  204.68   14.60
   4  -6  -6  188.58   14.00
  -4  -6   6  191.68   14.70
  -4  -6   6  200.98   14.40
  -4  -6   6  212.78   14.90
  -4   6   6  207.68   14.60
   3  -6  -6  160.48   11.70
  -3  -6   6  158.48   11.90
  -3  -6   6  167.88   12.20
  -3  -6   6  155.58   12.10
  -3  -6   6  162.98   11.80
   3  -6  -6  167.68   11.30
  -3   6   6  157.18   12.00
  -2  -6   6  178.38   12.90
   2  -6  -6  184.28   12.20
   2  -6  -6  176.08   12.60
  -2  -6   6  153.08   12.80
  -2  -6   6  181.98   13.10
  -2   6   6  184.98   13.10
  -1  -6   6   59.49    6.10
  -1  -6   6   59.89    6.10
   1  -6  -6   54.69    4.60
   1  -6  -6   61.59    5.70
  -1  -6   6   60.89    5.90
  -1   6   6   57.09    5.00
   0  -6  -6   55.49    4.60
   0  -6   6   59.59    5.30
   0  -6   6   58.09    6.10
   0  -6   6   55.99    5.80
   0   6  -6   57.99    4.90
   0   6   6   60.49    5.10
   1  -6   6   43.60    4.90
   1  -6   6   41.20    4.60
  -1  -6  -6   36.90    3.60
   1  -6   6   35.40    3.40
   1  -6   6   43.60    4.50
   1   6   6   34.30    4.10
  -1   6  -6   41.20    4.10
   2  -6   6  152.48   11.00
   2  -6   6  134.59   10.70
  -2  -6  -6  150.88   10.20
   2  -6   6  153.18   10.70
   2  -6   6  146.09   10.20
  -2  -6  -6  141.59   10.80
   2   6   6  147.99   10.90
  -2   6  -6  132.39   10.50
   3  -6   6   14.20    2.70
  -3  -6  -6   13.80    2.20
   3  -6   6   16.80    2.70
   3  -6   6   12.40    2.10
  -3  -6  -6   14.90    2.00
   3  -6   6   13.90    2.80
  -3   6  -6   10.40    2.20
   3   6   6   16.50    2.90
  -4  -6  -6   49.20    4.10
   4  -6   6   48.60    5.20
   4  -6   6   47.30    5.10
  -4  -6  -6   45.80    4.30
   4  -6   6   44.70    4.20
   4  -6   6   57.99    5.20
  -4   6  -6   50.89    5.00
   4   6   6   51.59    5.50
  -5  -6  -6    1.30    1.50
   5  -6   6    2.00    2.00
  -5  -6  -6    1.70    1.80
   5  -6   6   -0.30    1.30
   5  -6   6    4.10    1.80
   5  -6   6    0.90    1.80
  -5   6  -6   -0.20    1.10
   6  -6   6  360.66   22.90
  -6  -6  -6  330.27   22.50
   6  -6   6  344.37   22.70
  -6  -6  -6  336.27   23.30
   6  -6   6  300.17   22.80
   6  -6   6  334.97   23.10
  -7  -6  -6   -0.60    2.50
   7  -6   6    4.90    1.80
   7  -6   6    4.90    2.30
  -7  -6  -6    4.80    2.10
   7  -6   6    3.50    2.10
   7  -6   6    2.00    1.70
  -7  -6  -6    6.80    3.00
   8  -6   6   63.19    6.40
  -8  -6  -6   80.09    7.90
  -8  -6  -6   52.99    7.10
   8  -6   6   69.09    6.50
   8  -6   6   58.09    6.10
  -8  -6  -6   65.09    6.60
   8  -6   6   64.59    5.70
  -9  -6  -6  141.69   10.80
   9  -6   6  146.89   10.10
  -9  -6  -6  126.99   10.90
   9  -6   6  139.49   10.40
  -9  -6  -6  122.39   11.20
   9  -6   6  126.19   10.20
 -10  -6  -6    0.20    2.40
  10  -6   6    1.00    1.40
 -10  -6  -6    0.90    2.20
  10  -6   6    0.70    1.60
 -10   6  -6    0.00    2.90
  11  -6   6    6.10    1.70
  11  -6   6    1.40    1.70
 -11  -6  -6    1.60    2.00
 -11  -6  -6    3.40    2.30
 -11   6  -6    2.30    2.90
  12  -6   6   -0.80    1.40
 -12  -6  -6    0.30    1.50
  12  -6   6    0.70    1.10
 -12  -6  -6    2.10    1.70
 -12   6  -6    1.60    2.10
 -11  -7   6    0.50    1.30
 -11  -7   6    0.00    1.40
 -11   7   6    2.00    1.40
  10  -7  -6    0.30    1.10
 -10  -7   6   -0.20    1.60
 -10  -7   6    1.10    1.80
 -10   7   6    0.40    1.80
  -9  -7   6    4.80    2.40
  -9  -7   6    1.00    1.90
   9  -7  -6    2.60    1.40
  -9   7   6    5.20    2.60
  -8  -7   6   14.20    3.10
   8  -7  -6   21.00    2.60
   8  -7  -6   26.30    3.80
  -8  -7   6   25.30    4.10
  -8   7   6   12.90    3.60
   7  -7  -6   41.50    4.20
  -7  -7   6   40.70    5.50
  -7  -7   6   51.19    5.90
   7  -7  -6   50.79    5.30
  -6  -7   6   18.80    3.70
   6  -7  -6   15.60    2.90
  -6  -7   6   15.60    3.20
   6  -7  -6   23.40    3.70
  -6  -7   6   15.60    3.10
   6  -7  -6   17.30    2.40
  -6   7   6    1.30    2.80
   5  -7  -6    0.30    1.20
  -5  -7   6    0.60    1.90
  -5  -7   6    0.30    1.80
   5  -7  -6    0.30    1.90
   5  -7  -6    0.80    2.20
  -5  -7   6    1.40    1.90
   4  -7  -6   16.90    2.40
  -4  -7   6   19.10    3.40
   4  -7  -6   19.30    3.40
   4  -7  -6   16.80    2.90
  -4  -7   6   16.30    3.10
  -4  -7   6   15.80    3.20
  -3  -7   6   67.19    6.90
   3  -7  -6   64.29    5.80
  -3  -7   6   59.59    6.30
  -3  -7   6   58.69    6.60
   3  -7  -6   67.09    5.20
  -2  -7   6   42.00    4.90
  -2  -7   6   37.20    4.80
   2  -7  -6   35.60    4.40
   2  -7  -6   39.20    3.90
  -2  -7   6   32.70    4.40
  -1  -7   6   54.59    5.50
   1  -7  -6   43.30    4.80
  -1  -7   6   51.39    5.50
  -1  -7   6   49.50    5.40
   1  -7  -6   42.20    3.90
  -1   7   6   33.00    5.10
   0  -7  -6    1.10    1.20
   0  -7   6    0.50    1.70
   0  -7   6   -0.50    1.40
   0  -7  -6   -2.10    1.70
   0  -7   6   -3.10    1.30
   0   7   6    0.90    2.00
   1  -7   6  215.08   15.70
   1  -7   6  217.38   15.80
  -1  -7  -6  215.68   14.80
   1  -7   6  206.78   14.70
   1  -7   6  228.98   15.50
   2  -7   6  148.69   10.20
  -2  -7  -6  127.09    9.30
   2  -7   6  124.69   10.10
   2  -7   6  127.39    9.40
   2  -7   6  137.69   10.40
  -2   7  -6  117.69   10.00
   3  -7   6   67.19    6.30
   3  -7   6   52.39    5.70
   3  -7   6   62.29    5.80
  -3  -7  -6   49.10    4.50
   3  -7   6   49.60    4.50
   4  -7   6   14.80    2.60
  -4  -7  -6   18.40    2.70
   4  -7   6   22.70    3.60
   4  -7   6   23.00    3.40
   4  -7   6   28.60    4.00
   5  -7   6    7.80    2.30
  -5  -7  -6    6.30    2.00
   5  -7   6    3.70    2.30
   5  -7   6    6.20    2.30
   5  -7   6    5.40    1.90
   6  -7   6    7.00    2.60
   6  -7   6    2.80    1.80
   6  -7   6    6.30    2.40
   6  -7   6    7.00    2.50
  -6  -7  -6    4.60    2.00
   7  -7   6    9.90    2.30
   7  -7   6   14.20    3.00
   7  -7   6   10.20    2.70
   8  -7   6    2.70    1.70
   8  -7   6   -0.30    2.20
   8  -7   6   -1.50    2.20
   9  -7   6   17.30    2.50
   9  -7   6   15.90    2.90
  -9  -7  -6   13.80    3.60
  -9   7  -6    7.70    3.50
 -10  -7  -6    3.70    2.10
  10  -7   6    4.00    1.60
 -10   7  -6    0.70    2.80
  11  -7   6    0.90    1.10
 -11   7  -6    2.20    2.30
 -10  -8   6    2.70    1.40
 -10   8   6    4.20    2.50
  -9  -8   6   10.80    2.30
  -9  -8   6    8.30    2.20
   9  -8  -6   13.80    1.90
  -9   8   6   13.20    2.30
   8  -8  -6   17.00    2.20
  -8  -8   6   14.20    3.00
  -8  -8   6   17.80    3.00
   8  -8  -6   21.50    3.30
  -8   8   6   14.90    3.10
  -7  -8   6   -0.10    1.80
   7  -8  -6    1.80    1.30
  -7  -8   6    0.10    1.80
   7  -8  -6    2.10    2.40
  -7   8   6    1.80    2.60
   6  -8  -6    9.00    2.70
  -6  -8   6    0.00    1.90
  -6  -8   6    2.20    2.00
   6  -8  -6    1.90    1.40
  -6  -8   6    1.80    1.80
  -5  -8   6    0.30    1.70
   5  -8  -6    0.20    1.20
  -5  -8   6    1.40    1.80
  -5  -8   6   -1.30    1.60
   5  -8  -6    2.90    2.40
  -4  -8   6    6.90    2.60
   4  -8  -6   20.90    3.40
  -4  -8   6   10.30    2.90
   4  -8  -6   14.30    2.30
  -4  -8   6   19.20    3.40
  -3  -8   6   84.39    7.60
  -3  -8   6   88.69    7.70
   3  -8  -6   84.59    7.40
   3  -8  -6   87.59    6.70
  -3  -8   6   81.69    7.40
  -2  -8   6   21.40    3.40
   2  -8  -6    8.70    1.80
  -2  -8   6   11.40    2.90
  -2  -8   6   10.90    2.90
   2  -8  -6   12.40    2.70
  -1  -8   6   21.70    3.40
  -1  -8   6   23.50    3.90
   1  -8  -6   23.70    3.60
  -1  -8   6   20.20    3.70
   1  -8  -6   23.00    2.90
   0  -8   6   -0.10    1.80
   0  -8   6    2.60    2.20
   0  -8  -6   -0.10    1.30
   0  -8  -6   -3.30    1.70
   0  -8   6   -0.20    1.60
  -1  -8  -6    6.00    1.70
   1  -8   6    8.30    2.30
   1  -8   6    1.20    1.90
   1  -8   6    5.30    1.60
   1  -8   6    6.70    2.60
   2  -8   6    1.70    2.10
   2  -8   6   -1.70    1.50
  -2  -8  -6    1.10    1.50
   2  -8   6   -1.90    1.10
   2  -8   6   -0.50    1.60
  -3  -8  -6   10.80    2.30
   3  -8   6   11.80    2.20
   3  -8   6   17.10    3.00
   3  -8   6   15.70    3.10
   3  -8   6   20.30    3.70
   4  -8   6    2.10    2.10
  -4  -8  -6    2.40    1.70
   4  -8   6    5.00    2.10
   4  -8   6    1.60    1.50
   4  -8   6    3.30    2.40
  -5  -8  -6   61.29    5.70
   5  -8   6   72.09    6.30
   5  -8   6   58.59    6.50
   5  -8   6   76.99    5.90
   5  -8   6   69.59    6.90
   6  -8   6   32.20    3.90
   6  -8   6   26.40    3.90
   6  -8   6   23.50    3.70
   6  -8   6   26.10    3.40
   7  -8   6    0.20    1.30
   7  -8   6    4.00    2.20
   7  -8   6    1.60    2.10
   8  -8   6    5.80    1.70
   8  -8   6   10.60    2.60
  -8   8  -6    2.10    3.00
   9  -8   6    6.60    2.20
   9  -8   6   10.90    1.80
  -9   8  -6    3.60    2.80
  10  -8   6   -0.20    1.00
 -10   8  -6   -1.10    2.00
   8  -9  -6    0.00    0.90
  -8  -9   6    2.60    1.40
   7  -9  -6    6.30    2.10
  -7  -9   6    6.30    2.00
   7  -9  -6    7.30    1.50
  -6  -9   6   -1.30    1.10
   6  -9  -6    1.80    1.20
  -6  -9   6   -1.20    1.40
   6  -9  -6    1.30    2.00
   5  -9  -6    5.50    1.40
   5  -9  -6    6.50    2.30
  -5  -9   6    3.00    1.70
  -5  -9   6    4.80    2.10
  -5  -9   6    4.20    1.80
  -4  -9   6   11.00    2.60
   4  -9  -6   10.60    2.70
   4  -9  -6    9.10    1.70
  -4  -9   6   11.00    2.50
  -4  -9   6    4.80    2.10
   3  -9  -6    0.50    1.20
  -3  -9   6    0.90    1.50
  -3  -9   6    1.80    1.80
  -3  -9   6   -0.30    1.80
   3  -9  -6    2.40    2.00
  -2  -9   6   27.60    3.60
  -2  -9   6   20.60    3.50
   2  -9  -6   25.60    3.40
   2  -9  -6   24.40    2.80
  -2  -9   6   21.90    3.60
   1  -9  -6    2.40    1.40
  -1  -9   6    0.00    1.50
   1  -9  -6    1.70    1.80
  -1  -9   6    2.80    2.00
  -1  -9   6   -0.30    1.80
   0  -9   6    4.20    2.20
   0  -9   6    5.00    2.30
   0  -9  -6    7.20    1.80
   0  -9   6    4.70    2.10
   1  -9   6   -1.60    1.80
   1  -9   6    0.30    1.80
  -1  -9  -6    1.70    1.60
   1  -9   6    0.90    1.70
   1  -9   6    0.90    1.80
   2  -9   6    8.00    2.30
   2  -9   6    5.40    1.50
   2  -9   6    6.20    2.40
   2  -9   6    6.40    2.40
  -2  -9  -6    5.50    1.90
   3  -9   6   26.70    3.10
  -3  -9  -6   25.10    3.10
   3  -9   6   28.90    4.10
   3  -9   6   22.80    3.50
   3  -9   6   28.60    4.00
  -4  -9  -6    0.10    1.50
   4  -9   6   -1.20    2.00
   4  -9   6    1.30    1.90
   4  -9   6    0.50    1.30
   4  -9   6    0.10    1.90
   5  -9   6   -1.60    1.10
   5  -9   6    2.10    2.30
   5  -9   6   -1.00    1.80
   5  -9   6   -0.50    1.70
   6  -9   6    4.90    1.50
   6  -9   6    6.30    2.30
   6  -9   6    4.00    2.00
   7  -9   6    5.50    1.90
   7  -9   6    6.80    2.20
   7  -9   6    4.40    1.40
  -7   9  -6   -1.30    2.40
   8  -9   6   -1.10    0.90
   8  -9   6    1.10    1.60
  -8   9  -6    3.10    2.20
  -5 -10   6    1.40    2.10
   5 -10  -6    1.60    1.00
   5 -10  -6   -0.10    1.30
   4 -10  -6    3.10    1.20
  -4 -10   6    2.10    1.60
  -4 -10   6    2.30    1.30
   4 -10  -6    1.90    1.50
   3 -10  -6    0.70    1.40
  -3 -10   6    0.80    1.50
  -3 -10   6    3.80    1.80
   3 -10  -6    3.90    1.20
  -3 -10   6   -0.50    1.10
  -2 -10   6   -2.00    1.40
  -2 -10   6    2.00    1.30
  -2 -10   6   -0.60    1.50
   2 -10  -6   -2.50    1.40
   2 -10  -6    1.90    1.40
   1 -10  -6   11.00    1.90
  -1 -10   6    9.60    2.30
  -1 -10   6    3.00    1.60
   0 -10  -6    5.80    1.70
   0 -10   6    3.90    1.80
   0 -10   6    5.10    1.70
   0 -10   6    3.70    1.90
   1 -10   6    0.20    1.60
   1 -10   6   -0.60    1.30
  -1 -10  -6    0.30    1.40
   1 -10   6   -0.90    1.60
   2 -10   6   -0.30    1.70
  -2 -10  -6   -0.40    1.30
   2 -10   6    0.40    2.00
   2 -10   6    2.90    1.60
   3 -10   6   -0.90    1.00
  -3 -10  -6    0.70    1.40
   3 -10   6    0.70    1.70
   3 -10   6   -0.30    1.40
   4 -10   6    1.30    1.00
   4 -10   6   -0.40    1.60
   4 -10   6   -1.30    1.20
   5 -10   6    2.60    1.70
   5 -10   6    1.70    1.00
   5 -10   6    0.80    1.50
 -15   0   7    0.10    1.40
 -15   0   7    0.60    1.40
 -14   0   7    2.10    1.90
 -13   0   7   -1.10    1.70
 -13   0   7    1.10    1.90
 -12   0   7   -0.50    1.60
 -12   0   7   -0.30    1.90
 -11   0   7    0.70    1.60
 -10   0   7   -0.50    1.40
  -9   0   7   -0.20    1.30
  -9   0   7    1.30    1.40
  -8   0   7   -1.90    1.20
  -8   0   7   -1.30    1.40
   8   0  -7    1.20    2.20
  -8   0   7    2.50    1.50
  -7   0   7    0.60    1.10
   7   0  -7    0.80    1.90
  -7   0   7    0.50    1.30
   6   0  -7    5.40    2.20
  -6   0   7    2.70    1.40
  -6   0   7    1.60    1.10
  -5   0   7   -2.00    1.00
   5   0  -7   -0.10    1.60
  -5   0   7    0.60    0.90
  -4   0   7   -0.30    0.80
  -4   0   7    0.20    1.20
  -4   0   7   -0.30    0.20
   4   0  -7    0.20    1.40
   3   0  -7    1.90    1.30
  -3   0   7    0.50    0.70
  -2   0   7   -0.20    0.60
   2   0  -7    0.00    1.00
  -1   0   7    0.60    0.60
   1   0  -7    2.60    0.90
   1   0  -7    0.90    0.70
   0   0  -7    0.70    0.70
   0   0  -7   -0.60    0.80
   0   0   7    0.00    0.50
   1   0   7   -0.30    0.30
  -1   0  -7    0.10    0.60
  -1   0  -7    0.20    0.80
  -2   0  -7    0.50    0.80
  -2   0  -7   -1.00    0.60
  -3   0  -7   -0.10    0.90
  -3   0  -7   -0.10    0.70
  -4   0  -7    0.20    0.70
  -4   0  -7   -0.40    1.00
  -5   0  -7    0.10    1.10
  -5   0  -7    0.50    0.80
  -6   0  -7   -0.50    1.10
  -6   0  -7    1.30    1.00
  -7   0  -7    0.20    0.90
  -7   0  -7   -0.90    1.10
  -8   0  -7    1.20    1.40
  -8   0  -7   -0.10    1.10
  -8   0  -7    2.10    2.90
  -9   0  -7   -1.90    2.20
  -9   0  -7    1.80    1.80
 -10   0  -7    1.30    1.60
 -10   0  -7   -0.70    2.60
 -11   0  -7    2.00    2.80
 -12   0  -7   -1.90    2.10
 -13   0  -7   -0.90    2.00
 -14   0  -7    0.10    1.70
 -15   0  -7    1.20    1.30
 -15   0  -7   -0.50    1.40
 -15  -1   7    1.50    1.40
 -15   1   7    2.50    1.50
  14  -1  -7    2.70    1.80
 -14  -1   7    1.30    1.80
 -14  -1   7    1.10    1.80
 -14  -1   7    1.70    1.80
 -14   1   7    1.30    1.90
 -13  -1   7    4.60    2.30
  13  -1  -7    1.30    2.00
 -13  -1   7    3.30    2.00
 -13   1   7    3.00    2.20
 -12  -1   7    2.60    2.20
 -12  -1   7    1.20    1.80
 -12  -1   7   -0.40    1.80
  12  -1  -7    2.40    2.20
 -12   1   7    0.00    1.90
  12   1  -7    0.10    1.40
 -11  -1   7   12.40    2.90
 -11  -1   7   15.50    3.20
 -11  -1   7    9.00    2.60
  11  -1  -7   12.40    3.20
 -11   1   7   13.20    2.90
  10  -1  -7    3.10    2.30
 -10  -1   7    6.40    2.40
 -10  -1   7    3.00    1.60
 -10  -1   7    3.80    1.90
 -10   1   7    4.80    2.30
   9  -1  -7   29.20    4.30
  -9  -1   7   32.80    4.50
  -9  -1   7   31.50    3.80
  -9   1   7   33.00    4.80
  -9   1   7   30.30    3.80
  -9   1   7   37.70    4.30
  -8  -1   7   23.50    3.10
   8  -1  -7   25.60    4.70
  -8   1   7   25.30    3.10
   8   1  -7   31.80    4.90
  -8   1   7   23.90    3.30
  -8   1   7   25.50    3.90
   7  -1  -7   88.99    8.50
  -7  -1   7   80.39    6.70
  -7   1   7   87.19    7.40
   7   1  -7   84.39    8.00
  -7   1   7   93.89    6.70
  -6  -1   7  301.07   20.50
   6  -1  -7  295.57   21.80
  -6   1   7  288.97   21.00
  -6   1   7  320.27   20.40
   6   1  -7  315.17   21.60
  -5  -1   7    2.60    1.20
  -5  -1   7    3.30    1.10
   5  -1  -7    3.10    1.90
  -5   1   7    1.00    0.50
   5   1  -7    5.30    1.90
  -5   1   7    1.00    0.90
  -5   1   7    1.90    1.30
  -4  -1   7  428.56   28.30
   4  -1  -7  433.66   29.30
  -4   1   7  415.06   28.30
   4   1  -7  446.76   29.10
  -4   1   7  440.26   28.80
   3  -1  -7  141.29    9.80
  -3  -1   7  126.19    9.00
   3   1  -7  135.29    9.60
  -3   1   7  129.69    9.00
   2  -1  -7  143.49    9.30
  -2  -1   7  132.69    8.60
  -2   1   7  127.99    8.70
   2   1  -7  115.39    8.40
   2   1  -7  134.79    9.10
   0  -1   7  910.91   62.49
   0   1   7  941.01   62.69
   0   1  -7  980.90   62.89
   0   1  -7 1051.29   62.59
   1  -1   7  108.89    7.70
  -1  -1  -7  116.89    8.20
  -1   1  -7  134.89    8.00
  -1   1  -7  115.69    8.20
  -2  -1  -7  329.67   23.00
  -2   1  -7  361.66   22.80
  -2   1  -7  353.56   23.10
  -3  -1  -7  147.49   10.10
  -3   1  -7  149.99    9.90
  -3   1  -7  142.59   10.30
  -4  -1  -7   51.79    4.10
  -4   1  -7   48.40    3.70
  -4   1  -7   48.50    4.20
  -5  -1  -7    4.10    1.30
  -5  -1  -7    3.40    1.30
  -5   1  -7    2.50    1.30
  -5   1  -7    2.50    0.90
  -6  -1  -7   58.79    4.60
  -6   1  -7   51.09    4.20
  -6   1  -7   49.99    4.80
  -7  -1  -7  108.19    8.00
  -7   1  -7  106.29    7.70
  -7   1  -7  103.39    8.50
  -8  -1  -7  433.86   29.80
  -8   1  -7  430.56   29.70
  -8   1  -7  427.86   28.60
  -9  -1  -7   10.90    3.30
   9  -1   7    6.50    2.20
  -9  -1  -7    9.90    2.40
  -9   1  -7   14.60    4.00
  -9   1  -7    7.10    2.40
 -10  -1  -7  299.07   19.90
  10  -1   7  248.58   19.00
 -10  -1  -7  257.97   18.90
 -10   1  -7  263.87   19.90
 -11  -1  -7    2.00    2.60
 -11  -1  -7    2.70    1.80
  11  -1   7   -0.50    1.70
 -11   1  -7   -2.90    1.90
  12  -1   7    6.60    2.60
 -12  -1  -7    8.60    3.00
 -12  -1  -7    6.80    2.30
 -12   1  -7   12.30    3.20
 -13  -1  -7    1.70    2.20
  13  -1   7    1.10    1.80
 -13   1  -7    1.80    2.00
  14  -1   7    5.70    2.20
 -14  -1  -7    4.90    2.20
 -14  -1  -7    3.60    1.90
 -14   1  -7    7.80    2.20
 -15  -1  -7    0.40    1.30
 -15  -1  -7    0.40    1.40
 -15   1  -7    1.30    1.30
 -15  -2   7   -0.30    1.10
 -15   2   7    5.50    1.60
 -14  -2   7    4.10    2.00
 -14  -2   7    4.40    2.00
 -14  -2   7   10.70    2.20
  14  -2  -7    2.00    1.80
 -14   2   7    6.90    2.30
 -13  -2   7   12.10    2.60
 -13  -2   7   13.90    3.00
  13  -2  -7   18.80    3.40
 -13  -2   7   10.80    2.80
 -13  -2   7   13.90    3.10
  13   2  -7   14.30    2.50
 -13   2   7   12.10    2.70
 -12  -2   7   10.50    3.10
 -12  -2   7   11.10    2.70
 -12  -2   7    7.40    2.50
  12  -2  -7    5.00    2.40
 -12   2   7    7.00    2.70
  11  -2  -7  100.59    8.90
 -11  -2   7   98.29    8.50
 -11  -2   7   99.59    8.80
 -11  -2   7  105.59    9.10
 -11   2   7  113.39    8.80
 -10  -2   7    3.80    2.10
 -10  -2   7    2.10    2.00
  10  -2  -7    3.40    2.20
 -10  -2   7    1.50    1.60
 -10   2   7    3.60    2.20
  -9  -2   7   13.40    3.10
   9  -2  -7   15.70    3.00
  -9  -2   7   19.90    3.10
  -9  -2   7   12.10    2.40
  -9   2   7   12.80    2.80
  -9   2   7   15.60    2.80
  -8  -2   7   36.40    3.90
   8  -2  -7   36.10    5.80
  -8  -2   7   41.20    5.10
   8  -2  -7   46.60    4.90
  -8  -2   7   38.70    4.50
   8   2  -7   28.00    4.80
  -8   2   7   36.40    4.40
  -8   2   7   25.80    4.20
  -8   2   7   35.40    3.90
   7  -2  -7   16.40    3.90
   7   2  -7   25.90    4.20
  -7   2   7   28.30    3.10
  -7   2   7   30.80    4.00
   6  -2  -7    1.50    2.10
  -6   2   7    2.10    1.10
  -6   2   7    1.10    0.90
  -6   2   7    1.80    1.50
   6   2  -7    2.60    1.90
   5  -2  -7  428.66   28.80
  -5   2   7  450.85   27.50
   5   2  -7  420.66   28.30
  -5   2   7  377.76   27.30
  -5   2   7  408.26   28.00
  -4  -2   7    9.00    1.50
   4  -2  -7   11.90    2.40
  -4   2   7    8.10    1.70
  -4   2   7    9.60    1.50
   4   2  -7   11.60    2.20
  -3  -2   7  168.88   11.50
  -3   2   7  171.28   11.60
   3   2  -7  173.28   12.00
  -2  -2   7    3.00    0.80
   2  -2  -7    2.50    1.00
   2   2  -7    5.30    0.60
   2   2  -7    1.90    1.00
  -2   2   7    1.00    0.90
   1   2  -7  295.97   19.70
  -1   2   7  297.47   20.00
   1   2  -7  314.17   20.10
   0   2  -7   92.19    6.10
   0   2  -7   88.69    6.40
   0   2   7   85.19    6.30
  -1   2  -7 1287.77   81.89
  -1   2  -7 1251.87   82.19
  -2  -2  -7    0.30    0.50
  -2   2  -7    3.20    0.80
  -2   2  -7    3.70    1.10
  -3   2  -7  115.09    7.80
  -3   2  -7  111.69    8.20
  -4  -2  -7  455.65   31.20
  -4   2  -7  476.85   30.90
  -4   2  -7  481.35   31.30
  -5  -2  -7    8.80    1.80
  -5   2  -7   11.60    1.70
  -5   2  -7   12.00    2.10
  -6  -2  -7   14.90    2.50
  -6   2  -7   16.00    2.60
  -6   2  -7   17.70    2.10
  -7   2  -7   17.00    3.10
  -7   2  -7   21.90    2.50
   8  -2   7    5.50    2.00
  -8  -2  -7    9.70    2.40
  -8  -2  -7    9.20    2.70
  -8  -2  -7    7.60    1.50
  -8   2  -7    1.10    2.30
  -8   2  -7    9.60    1.80
  -8   2  -7    5.40    2.20
  -8   2  -7   12.20    4.20
  -9  -2  -7   47.60    6.00
   9  -2   7   44.00    5.10
  -9  -2  -7   48.60    3.90
  -9  -2  -7   41.00    5.10
  -9   2  -7   38.10    6.20
  -9   2  -7   39.70    4.30
 -10  -2  -7   66.69    6.70
  10  -2   7   72.29    6.30
 -10  -2  -7   67.29    7.50
 -10   2  -7   50.49    6.20
 -10   2  -7   73.39    8.30
 -11  -2  -7   36.40    4.80
  11  -2   7   31.30    4.50
 -11  -2  -7   39.50    5.70
 -11   2  -7   39.00    5.70
 -11   2  -7   36.60    4.50
  12  -2   7   15.80    3.20
 -12  -2  -7   11.70    2.70
 -12   2  -7   14.90    3.50
 -13  -2  -7   -2.70    1.50
 -13  -2  -7   -0.30    1.40
  13  -2   7    0.10    1.60
 -13  -2  -7    2.30    2.10
 -13   2  -7    0.00    1.60
 -14  -2  -7    3.90    2.10
  14  -2   7    1.70    1.60
 -14  -2  -7    1.30    1.70
 -14   2  -7    3.50    1.70
 -15  -2  -7    7.40    2.00
 -15  -2  -7    4.60    1.70
 -14  -3   7    4.80    1.80
  14  -3  -7    8.90    2.30
 -14  -3   7    8.30    2.10
  14   3  -7    5.50    1.60
 -14   3   7    8.50    2.20
  13  -3  -7    2.80    1.90
 -13  -3   7    1.90    1.90
 -13  -3   7    3.30    2.00
 -13  -3   7    1.60    1.90
 -13  -3   7    4.90    2.00
 -13   3   7    1.40    2.00
 -12  -3   7    0.10    2.00
 -12  -3   7    3.50    2.20
 -12  -3   7    3.00    2.00
 -12  -3   7    4.40    2.30
  12  -3  -7    6.30    2.50
 -12   3   7    2.60    2.20
 -11  -3   7    7.80    2.50
  11  -3  -7    7.60    2.80
 -11  -3   7    6.90    2.80
 -11  -3   7    9.60    2.60
 -11  -3   7    8.20    3.00
 -11   3   7    5.80    2.50
 -10  -3   7   25.10    4.20
  10  -3  -7   29.30    4.40
 -10  -3   7   22.60    3.70
 -10  -3   7   29.50    4.30
 -10  -3   7   28.40    4.60
 -10   3   7   28.20    4.20
  -9  -3   7   -1.40    1.50
  -9  -3   7    0.20    1.90
  -9  -3   7    2.40    1.80
  -9  -3   7    2.00    2.10
   9  -3  -7    1.30    2.00
  -9   3   7    3.90    1.60
  -9   3   7    2.70    2.60
  -8  -3   7   -2.10    1.50
  -8  -3   7   -0.10    1.70
  -8  -3   7   -0.90    1.50
   8  -3  -7    1.00    1.60
  -8  -3   7   -0.50    1.40
  -8   3   7   -1.20    2.20
  -8   3   7    0.50    1.40
   7  -3  -7   94.29    8.10
  -7  -3   7  105.99    8.60
  -7  -3   7   99.39    8.10
  -7  -3   7  111.69    8.40
  -7  -3   7  102.99    8.20
   7  -3  -7  106.29    8.20
   7   3  -7  112.99    9.10
  -7   3   7   97.79    8.50
  -7   3   7  103.39    7.70
  -7   3   7  105.59    7.80
  -6   3   7  174.78   12.50
  -6   3   7  189.58   13.40
   6   3  -7  186.18   13.60
  -6   3   7  175.28   12.60
  -5   3   7   94.09    7.40
  -5   3   7  111.19    8.10
  -5   3   7   96.79    7.30
   5   3  -7  103.99    8.20
   4   3  -7  106.49    8.30
  -4   3   7  111.79    8.30
  -4   3   7  109.19    7.70
  -3   3   7  229.18   15.30
   3   3  -7  222.38   15.60
  -3   3   7  233.38   15.70
   2  -3  -7    0.20    0.80
   2   3  -7    0.80    0.50
   2   3  -7    1.60    0.90
  -2   3   7    1.60    1.00
   1   3  -7   71.49    4.90
   1   3  -7   68.09    5.20
  -1   3   7   67.49    5.20
   0   3  -7   69.09    5.10
   0   3   7   68.79    5.20
   0   3  -7   68.79    4.90
   1   3   7  190.28   13.40
  -1   3  -7  210.28   13.30
  -1   3  -7  192.08   13.40
  -2   3  -7   13.80    1.90
  -2   3  -7   13.70    1.70
  -3   3  -7  303.87   20.90
  -3   3  -7  315.67   20.60
  -4   3  -7   35.00    3.10
  -4   3  -7   32.80    3.70
  -5   3  -7    4.20    1.20
  -5   3  -7    2.80    1.40
  -6   3  -7    0.80    1.40
  -6   3  -7    1.00    1.00
   7  -3   7   53.59    5.00
  -7  -3  -7   57.39    5.60
   7  -3   7   61.09    5.70
  -7  -3  -7   47.70    4.20
  -7  -3  -7   47.70    5.80
  -7   3  -7   53.99    4.50
  -7   3  -7   49.00    5.80
  -8  -3  -7   77.59    7.40
  -8  -3  -7   91.49    6.70
   8  -3   7   89.09    7.10
  -8  -3  -7   78.99    6.20
  -8  -3  -7   81.69    7.00
   8  -3   7   79.19    6.70
  -8   3  -7   47.90    8.10
  -8   3  -7   94.79    6.70
  -9  -3  -7   87.79    6.70
   9  -3   7   92.19    7.70
  -9  -3  -7   84.99    7.70
  -9  -3  -7   94.99    8.20
  -9   3  -7   86.49    7.10
  -9   3  -7   76.09    9.20
  10  -3   7   25.10    3.90
 -10  -3  -7   15.40    3.50
 -10  -3  -7   22.80    4.20
 -10  -3  -7   19.80    3.50
 -10   3  -7   13.80    3.80
 -11  -3  -7   24.60    3.90
 -11  -3  -7   17.80    3.90
  11  -3   7   20.50    3.70
 -11  -3  -7   20.40    3.80
 -11   3  -7   20.40    3.90
 -11   3  -7   15.10    3.50
 -12  -3  -7   60.59    6.50
 -12  -3  -7   52.69    5.90
 -12  -3  -7   49.20    6.30
  12  -3   7   56.99    6.10
 -12   3  -7   50.29    5.40
 -12   3  -7   51.19    6.00
 -13  -3  -7    1.90    2.00
 -13  -3  -7   -0.70    1.50
  13  -3   7   -0.30    1.50
  13  -3   7    0.50    1.20
 -13  -3  -7    1.10    1.90
 -13   3  -7    0.20    1.50
 -14  -3  -7    2.40    1.50
 -14  -3  -7    6.20    2.10
 -14  -4   7    3.00    1.50
  14  -4  -7    2.60    1.40
 -14  -4   7    3.90    1.50
 -14   4   7    3.60    1.60
  14   4  -7    0.50    1.00
 -13  -4   7    0.10    1.60
  13  -4  -7    0.70    1.70
 -13  -4   7    1.10    1.60
 -13   4   7   -0.30    1.80
  12  -4  -7   -0.30    1.60
 -12  -4   7    0.70    1.90
 -12  -4   7    2.40    1.80
 -12  -4   7   -0.20    1.70
 -12  -4   7   -1.90    1.50
 -12   4   7   -0.60    2.00
 -11  -4   7   43.80    5.00
  11  -4  -7   33.90    5.00
 -11  -4   7   48.80    5.70
 -11  -4   7   41.80    5.80
 -11  -4   7   38.00    5.10
 -11   4   7   43.80    5.10
 -10  -4   7   94.19    8.70
 -10  -4   7  105.89    9.20
 -10  -4   7  105.99    9.00
 -10  -4   7   97.19    8.60
  10  -4  -7  115.89    9.20
 -10   4   7  110.79    9.10
  -9  -4   7    3.40    2.10
  -9  -4   7    0.90    1.80
  -9  -4   7   -0.50    1.70
   9  -4  -7    0.70    2.00
  -9  -4   7    2.10    2.20
  -9  -4   7    0.70    2.20
  -9   4   7    3.60    2.80
  -8  -4   7    8.90    2.40
  -8  -4   7   10.70    3.00
  -8  -4   7   11.50    3.00
   8  -4  -7    9.90    2.70
  -8  -4   7    7.30    2.60
  -8  -4   7    9.90    2.60
   8  -4  -7    9.50    2.90
  -8   4   7    7.90    3.00
  -7  -4   7    3.00    2.10
  -7  -4   7    2.60    1.90
  -7  -4   7    2.40    1.90
  -7  -4   7   -0.40    1.60
  -7  -4   7    1.10    2.00
   7  -4  -7    1.20    1.70
   7  -4  -7    1.10    1.60
   7  -4  -7    4.80    2.40
  -7   4   7    1.90    1.40
  -7   4   7   -1.10    2.50
  -7   4   7    2.90    1.60
   7   4  -7    2.40    2.00
  -6  -4   7   66.19    6.80
  -6  -4   7   61.69    6.40
   6  -4  -7   53.59    5.00
  -6  -4   7   51.99    5.10
  -6  -4   7   57.19    6.00
  -6  -4   7   57.19    5.90
   6  -4  -7   58.19    5.60
  -6   4   7   61.59    4.90
   6   4  -7   50.69    5.70
  -6   4   7   53.29    6.00
  -6   4   7   53.99    5.00
  -5   4   7  109.69    8.60
  -5   4   7   97.19    7.80
   5   4  -7  108.29    8.30
  -5   4   7  101.19    7.60
  -4   4   7   23.80    2.60
  -4   4   7   23.10    3.30
   4   4  -7   23.80    3.00
   3   4  -7   15.00    2.10
  -3   4   7   13.90    1.90
  -3   4   7   13.40    2.40
  -2   4   7   49.70    4.30
   2   4  -7   53.39    4.10
  -2   4   7   51.89    4.60
   1   4  -7    0.70    0.70
   1   4  -7    0.20    0.60
  -1   4   7   -0.30    0.90
  -1   4   7    1.60    0.90
   0   4  -7   81.39    5.90
   0   4   7   78.29    6.10
   0   4  -7   80.49    5.80
  -1   4  -7  135.39    9.80
   1   4   7  144.29   10.00
  -1   4  -7  144.09    9.80
  -2   4  -7   83.79    6.50
  -2   4  -7   91.09    6.40
  -3   4  -7    4.90    1.50
  -3   4  -7    6.40    1.40
  -4   4  -7  301.37   19.40
  -4   4  -7  270.47   19.80
  -5   4  -7    7.50    1.70
  -5   4  -7    7.80    2.20
  -6  -4  -7   14.50    2.70
   6  -4   7   17.20    3.00
   6  -4   7   17.80    2.80
   6  -4   7   19.00    2.70
  -6  -4  -7   18.90    2.30
  -6   4  -7   20.00    2.60
  -6   4  -7   14.40    3.20
  -7  -4  -7   47.80    4.00
   7  -4   7   47.70    4.80
  -7  -4  -7   38.70    4.90
   7  -4   7   50.29    5.10
  -7  -4  -7   51.59    6.00
  -7  -4  -7   45.50    4.20
  -7  -4  -7   47.20    5.60
  -7   4  -7   22.20    5.70
  -7   4  -7   48.70    4.70
  -8  -4  -7   95.49    7.90
  -8  -4  -7   86.29    7.90
  -8  -4  -7   95.89    6.70
   8  -4   7   88.99    7.20
   8  -4   7   88.79    7.50
  -8  -4  -7   84.89    7.40
  -8  -4  -7   90.39    7.00
  -8   4  -7   47.00    8.30
   9  -4   7    3.40    2.20
  -9  -4  -7    1.50    2.20
  -9  -4  -7    1.40    2.20
  -9  -4  -7    0.90    2.10
  -9   4  -7    1.50    3.00
  -9   4  -7    5.00    3.00
 -10  -4  -7    5.90    2.70
  10  -4   7    2.70    2.10
 -10  -4  -7    5.80    2.80
 -10  -4  -7    2.30    2.10
 -10   4  -7    1.50    2.80
  11  -4   7    2.10    2.00
 -11  -4  -7    1.30    2.00
 -11  -4  -7   -1.90    1.70
 -11  -4  -7   -0.10    2.10
 -11   4  -7    0.40    2.60
 -12  -4  -7    0.30    1.90
 -12  -4  -7   -0.30    2.00
 -12  -4  -7    2.30    1.80
  12  -4   7    0.90    2.00
  12  -4   7    1.40    1.40
 -12   4  -7    2.10    2.40
  13  -4   7   10.20    1.80
  13  -4   7   10.40    2.40
 -13  -4  -7    6.80    2.20
 -13  -4  -7   10.50    2.60
 -13   4  -7   11.60    2.50
 -14  -4  -7   -0.30    1.30
  14  -4   7   -0.40    1.40
 -14  -4  -7   -0.60    1.20
 -13  -5   7    2.50    1.70
  13  -5  -7    2.90    1.50
 -13  -5   7    2.20    1.40
 -13   5   7    3.60    1.60
 -12  -5   7    3.20    1.90
 -12  -5   7    1.60    1.80
  12  -5  -7    1.10    1.60
 -12   5   7    0.10    1.70
 -11  -5   7    4.50    2.40
 -11  -5   7    3.10    2.20
  11  -5  -7    3.80    2.10
 -11   5   7    4.50    2.30
 -10  -5   7    3.50    2.10
 -10  -5   7    5.40    2.50
 -10  -5   7    1.40    2.10
 -10  -5   7    3.20    2.20
  10  -5  -7    4.20    2.10
 -10   5   7    3.00    2.50
  -9  -5   7   15.90    3.10
  -9  -5   7   16.30    3.30
  -9  -5   7   20.10    3.90
  -9  -5   7   12.70    3.20
   9  -5  -7   15.30    3.20
  -9   5   7   17.70    3.80
  -8  -5   7   -0.80    1.80
   8  -5  -7    0.50    2.70
  -8  -5   7   -1.80    1.60
   8  -5  -7   -0.10    1.10
  -8  -5   7   -1.30    1.50
   8  -5  -7   -0.40    1.50
  -8  -5   7    2.10    2.00
  -8  -5   7    2.60    1.90
  -8   5   7    1.60    2.40
   7  -5  -7    0.90    1.40
  -7  -5   7    2.20    1.90
  -7  -5   7    5.10    2.30
   7  -5  -7    3.20    2.40
  -7  -5   7    3.70    2.30
  -7  -5   7    0.90    2.00
  -7  -5   7    0.60    1.70
   7  -5  -7    1.80    1.10
  -7   5   7   -1.30    2.40
  -7   5   7    1.00    1.60
   6  -5  -7   46.60    5.00
   6  -5  -7   37.90    3.70
  -6  -5   7   50.19    5.60
  -6  -5   7   43.20    4.60
  -6  -5   7   46.60    5.30
   6  -5  -7   41.40    4.50
  -6  -5   7   44.30    5.20
   6  -5  -7   56.69    5.10
  -6  -5   7   48.50    5.80
  -6   5   7   43.60    4.70
   5  -5  -7   32.10    3.70
  -5  -5   7   29.10    3.70
  -5  -5   7   25.10    3.80
  -5  -5   7   28.70    4.00
   5  -5  -7   27.00    2.90
  -5  -5   7   32.50    4.20
   5  -5  -7   30.10    3.50
   5  -5  -7   30.20    3.50
  -5   5   7   24.80    3.40
  -5   5   7   21.10    3.90
  -4  -5   7   50.89    6.40
   4  -5  -7   41.30    4.30
  -4  -5   7   36.40    4.60
   4  -5  -7   40.20    3.50
  -4  -5   7   52.89    5.10
  -4  -5   7   49.00    5.10
  -4   5   7   29.30    4.70
  -4   5   7   47.50    3.90
  -4   5   7   41.90    4.40
  -3   5   7   53.69    5.30
  -2   5   7   15.30    2.70
  -2   5   7   29.30    2.90
  -1   5   7   19.20    2.60
   0   5   7    2.80    1.30
   0   5  -7    2.50    1.10
   1   5   7   48.50    4.60
  -1   5  -7   48.00    3.80
  -1   5  -7   39.80    3.70
  -2   5  -7    4.60    1.20
  -2   5  -7    4.30    1.40
   2   5   7    7.70    1.80
  -3   5  -7  116.49    8.50
  -3   5  -7  114.29    8.70
  -4  -5  -7    2.70    1.50
   4  -5   7    3.20    1.50
   4  -5   7    2.90    1.60
   4  -5   7    4.60    1.30
  -4  -5  -7    0.80    1.50
  -4  -5  -7    1.90    1.00
   4  -5   7    1.90    1.60
  -4   5  -7   -0.30    1.00
  -4   5  -7    3.00    1.50
   5  -5   7   48.20    5.00
  -5  -5  -7   45.70    5.10
   5  -5   7   45.00    4.80
  -5  -5  -7   38.10    4.00
  -5  -5  -7   48.10    4.20
   5  -5   7   49.70    4.70
   5  -5   7   51.39    5.00
  -5   5  -7   47.90    4.60
  -5   5  -7   46.70    5.50
  -6  -5  -7   29.10    3.10
   6  -5   7   26.60    3.40
  -6  -5  -7   27.90    3.30
  -6  -5  -7   18.00    5.30
   6  -5   7   23.00    3.40
  -6  -5  -7   28.10    3.80
   6  -5   7   23.00    3.40
  -6  -5  -7   23.60    4.30
   6  -5   7   26.00    3.80
  -6   5  -7   27.50    3.30
  -7  -5  -7  131.29   10.80
  -7  -5  -7  135.39   11.20
  -7  -5  -7  136.89   10.60
   7  -5   7  130.39   10.20
   7  -5   7  118.09   10.00
   7  -5   7  150.88   10.30
   7  -5   7  139.59   10.50
  -7  -5  -7  138.49    9.70
  -7  -5  -7  136.69    9.80
  -7   5  -7  130.19   10.40
   8  -5   7   79.59    8.40
  -8  -5  -7   71.69    8.10
  -8  -5  -7   72.59    8.00
   8  -5   7   77.69    6.80
   8  -5   7   67.09    6.50
  -8  -5  -7   76.69    7.50
  -9  -5  -7   24.00    4.70
   9  -5   7   27.60    3.50
  -9  -5  -7   24.50    4.60
   9  -5   7   28.90    4.00
  -9  -5  -7   25.00    4.10
  10  -5   7  114.29    9.40
 -10  -5  -7  117.19    9.50
  10  -5   7  118.29    8.80
 -10  -5  -7  112.59   10.10
 -11  -5  -7    0.60    2.10
  11  -5   7    5.30    1.70
 -11  -5  -7    7.10    2.30
  11  -5   7    6.90    2.30
 -11  -5  -7    1.70    2.20
 -11   5  -7    3.70    3.10
  12  -5   7    2.60    1.40
 -12  -5  -7    2.40    2.00
  12  -5   7    4.70    2.00
 -12  -5  -7    0.50    1.90
 -12   5  -7    1.70    2.40
 -13  -5  -7    3.20    1.80
  13  -5   7    5.00    1.30
  13  -5   7    1.10    1.70
 -13  -5  -7    3.30    1.60
 -13   5  -7    7.70    2.00
 -12  -6   7    0.20    1.20
 -12  -6   7   11.20    2.40
  12  -6  -7   -1.10    1.10
 -12   6   7    3.30    1.50
 -11  -6   7    1.20    1.80
  11  -6  -7    1.90    1.50
 -11  -6   7    1.40    1.80
 -11   6   7    1.60    1.80
 -10  -6   7    4.00    2.20
  10  -6  -7    3.60    1.90
 -10  -6   7    3.10    2.00
 -10   6   7    3.80    2.40
   9  -6  -7   13.90    2.80
  -9  -6   7   11.30    3.00
   9  -6  -7   16.10    2.30
  -9  -6   7   16.20    3.20
  -9   6   7   12.70    3.30
   8  -6  -7   -4.80    2.20
  -8  -6   7    3.00    2.20
  -8  -6   7    0.20    2.10
  -8  -6   7   -3.70    2.80
  -8  -6   7    1.10    1.70
   8  -6  -7    0.70    1.30
   8  -6  -7    3.00    1.90
  -8   6   7    1.70    2.70
  -7  -6   7    0.90    2.10
   7  -6  -7    6.20    2.70
  -7  -6   7    3.30    2.10
   7  -6  -7    0.60    1.20
  -7  -6   7    2.70    2.10
  -7  -6   7    3.00    2.00
   7  -6  -7    0.40    1.60
  -7   6   7    2.10    2.80
   6  -6  -7   37.00    3.90
  -6  -6   7   37.00    5.00
   6  -6  -7   48.40    4.70
  -6  -6   7   48.10    5.60
  -6  -6   7   38.80    4.80
  -6  -6   7   40.20    5.10
   6  -6  -7   39.90    4.50
   6  -6  -7   41.90    4.90
  -5  -6   7   29.10    4.10
  -5  -6   7   24.10    3.80
   5  -6  -7   27.50    3.80
  -5  -6   7   26.30    4.00
  -5  -6   7   21.50    3.30
   5  -6  -7   22.20    2.70
   5  -6  -7   24.20    3.20
  -5   6   7   20.90    3.20
  -4  -6   7    4.00    2.00
  -4  -6   7    4.20    1.90
   4  -6  -7    3.20    2.10
   4  -6  -7    1.60    1.20
  -4  -6   7    1.80    1.40
  -4  -6   7    3.60    2.00
  -4   6   7    3.40    1.80
   3  -6  -7   19.70    2.30
  -3  -6   7    8.90    2.50
  -3  -6   7   14.20    2.70
   3  -6  -7    9.70    2.50
  -3  -6   7   13.50    2.60
  -3  -6   7   11.00    2.70
  -3   6   7   18.10    2.80
  -2  -6   7   10.00    2.60
  -2  -6   7    4.50    2.10
   2  -6  -7    6.60    2.10
  -2  -6   7    8.40    2.20
   2  -6  -7    7.10    1.50
  -2   6   7    7.00    1.60
   1  -6  -7   -0.80    1.30
   1  -6  -7   -0.40    1.00
  -1  -6   7    1.30    1.50
  -1  -6   7    0.40    1.60
  -1  -6   7    1.30    1.60
  -1   6   7    0.30    1.30
   0  -6   7   77.99    6.40
   0  -6   7   75.19    6.40
   0  -6   7   82.39    6.70
   0  -6  -7   74.79    5.70
   0   6   7   66.69    6.10
   1  -6   7   25.40    3.60
   1  -6   7   21.70    3.10
  -1  -6  -7   21.90    2.50
   1  -6   7   20.80    2.50
   1   6   7   19.90    3.10
  -1   6  -7   19.10    2.70
  -2  -6  -7   -1.40    1.40
   2  -6   7   -0.90    1.00
  -2  -6  -7    1.90    1.20
   2  -6   7    1.60    1.70
   2  -6   7   -2.20    1.20
   2  -6   7    0.70    1.40
  -2   6  -7   -0.20    1.10
   2   6   7   -0.70    1.30
   3  -6   7    2.60    1.80
   3  -6   7    0.90    1.50
  -3  -6  -7   -0.50    1.10
   3  -6   7   -1.10    1.20
  -3  -6  -7    2.60    1.90
   3  -6   7   -0.30    1.50
  -3  -6  -7    0.90    1.00
  -3   6  -7   -0.50    1.10
   3   6   7    3.40    1.70
   4  -6   7    3.80    1.70
  -4  -6  -7    5.10    1.70
   4  -6   7    3.50    1.80
   4  -6   7    3.40    1.90
   4  -6   7    4.40    1.50
  -4  -6  -7    3.10    1.30
   4   6   7    3.50    2.10
  -4   6  -7    2.00    1.50
  -5  -6  -7    0.40    1.60
   5  -6   7    0.70    1.40
  -5  -6  -7    1.70    1.10
   5  -6   7    1.40    1.70
  -5  -6  -7    0.00    1.50
   5  -6   7    2.30    2.00
   5  -6   7    2.30    1.70
  -5   6  -7   -1.00    1.30
   6  -6   7    6.00    2.00
  -6  -6  -7   10.80    2.60
  -6  -6  -7    6.30    2.10
   6  -6   7   13.00    2.70
   6  -6   7    5.50    1.90
   6  -6   7    7.80    2.60
   6  -6   7   12.00    2.70
  -7  -6  -7    6.40    2.20
   7  -6   7    5.40    2.10
   7  -6   7    9.10    2.50
   7  -6   7    8.70    2.60
   7  -6   7    6.80    2.00
  -7  -6  -7    7.20    2.30
   7  -6   7    5.80    2.50
  -8  -6  -7   -1.00    2.10
   8  -6   7    1.90    1.70
   8  -6   7    3.50    2.30
  -8  -6  -7   -0.10    2.20
   8  -6   7    1.60    2.50
  -8  -6  -7    2.90    2.10
   8  -6   7    0.20    1.60
  -9  -6  -7    2.30    2.30
   9  -6   7   -0.30    1.50
  -9  -6  -7    0.70    2.10
   9  -6   7    1.40    1.60
  -9  -6  -7    0.20    1.80
  -9   6  -7    6.80    3.40
  10  -6   7   -1.50    1.50
  10  -6   7   -3.00    1.30
 -10  -6  -7    0.70    2.10
 -10  -6  -7    0.60    2.30
 -10   6  -7    5.00    3.30
  11  -6   7    0.50    1.60
 -11  -6  -7   -2.50    1.90
 -11  -6  -7    0.60    1.70
  11  -6   7    1.70    1.40
 -11   6  -7   -3.60    2.40
  12  -6   7    2.80    1.20
 -12  -6  -7    4.50    1.70
  12  -6   7    2.50    1.60
 -12  -6  -7    4.60    1.90
 -12   6  -7    6.90    2.30
 -11  -7   7    0.10    1.30
 -11  -7   7    0.00    1.50
 -11   7   7   -0.30    1.20
 -10  -7   7    9.80    2.50
 -10  -7   7    7.80    2.20
 -10   7   7   10.80    2.40
  -9  -7   7    0.80    1.90
   9  -7  -7    0.50    1.20
  -9  -7   7    1.70    2.00
  -9   7   7    0.90    2.20
   8  -7  -7    1.80    2.50
  -8  -7   7    0.40    2.00
   8  -7  -7    0.10    1.20
  -8  -7   7    0.60    2.00
  -8   7   7   -0.90    2.40
  -7  -7   7    7.20    2.70
  -7  -7   7    5.20    2.40
  -7  -7   7    4.40    2.30
   7  -7  -7    8.80    2.80
   7  -7  -7    8.50    1.80
  -7   7   7    2.60    2.60
  -6  -7   7   -1.80    1.50
  -6  -7   7   -0.20    1.60
   6  -7  -7    2.60    2.60
  -6  -7   7    0.50    1.70
   6  -7  -7   -0.20    1.20
  -6   7   7   -1.50    2.50
   5  -7  -7    1.60    1.30
  -5  -7   7    0.10    1.90
  -5  -7   7    2.50    2.00
   5  -7  -7    2.70    2.50
  -5  -7   7    1.90    2.00
   5  -7  -7   -2.30    1.80
  -4  -7   7   49.60    5.50
  -4  -7   7   37.40    5.00
   4  -7  -7   44.70    3.90
  -4  -7   7   44.80    5.30
   4  -7  -7   36.80    4.70
  -3  -7   7  132.89   10.10
   3  -7  -7  126.69    9.90
   3  -7  -7  130.79    9.30
  -3  -7   7  122.99   10.30
  -3  -7   7  127.79   10.30
  -2  -7   7  133.09   11.20
   2  -7  -7  143.99   10.80
  -2  -7   7  151.28   11.30
  -2  -7   7  138.39   10.90
   2  -7  -7  149.19   10.30
  -1  -7   7   42.10    5.20
   1  -7  -7   37.10    4.50
  -1  -7   7   39.60    5.00
   1  -7  -7   43.50    3.80
  -1  -7   7   41.00    4.90
   0  -7   7   19.00    3.50
   0  -7   7   20.70    3.40
   0  -7   7   22.80    3.70
   0  -7  -7   26.60    2.90
   0   7   7   18.70    3.80
   1  -7   7    2.70    2.10
   1  -7   7    2.50    1.80
   1  -7   7    0.70    1.20
  -1  -7  -7    2.90    1.30
   1  -7   7   -0.70    1.50
   2  -7   7   92.69    7.90
   2  -7   7   95.09    7.70
  -2  -7  -7   91.59    7.10
   2  -7   7   91.59    7.10
   2  -7   7  112.79    8.40
  -2   7  -7   90.59   10.20
   2   7   7   85.39   10.10
   3  -7   7   28.00    4.00
   3  -7   7   27.80    4.10
  -3  -7  -7   24.90    3.10
   3  -7   7   28.50    3.70
   3  -7   7   27.80    3.20
   4  -7   7  142.49   10.40
  -4  -7  -7  121.19    9.40
   4  -7   7  120.09   10.00
   4  -7   7  140.09   10.00
   4  -7   7  126.59    9.50
   5  -7   7    1.50    1.90
   5  -7   7    4.80    2.10
   5  -7   7   -0.90    1.50
   5  -7   7    4.20    2.50
  -5  -7  -7    1.50    1.70
   6  -7   7   12.80    3.00
   6  -7   7   10.70    2.70
   6  -7   7    6.80    2.80
  -6  -7  -7    9.20    2.30
   6  -7   7   12.00    2.40
   7  -7   7    0.50    1.50
   7  -7   7    1.60    2.20
   7  -7   7   -1.00    1.90
   8  -7   7   17.50    2.70
   8  -7   7   14.30    3.00
   8  -7   7   12.70    3.00
   9  -7   7    4.00    2.30
   9  -7   7    6.80    1.80
  -9   7  -7    5.80    3.30
  10  -7   7    2.50    1.50
 -10   7  -7    5.80    3.00
  11  -7   7    1.60    1.20
 -11   7  -7    4.50    2.40
 -10  -8   7    1.00    1.10
  -9  -8   7    2.90    1.60
  -9  -8   7    2.20    1.60
   9  -8  -7    4.20    1.20
  -9   8   7    7.00    1.90
   8  -8  -7    0.80    1.10
  -8  -8   7    1.30    1.70
  -8  -8   7    0.00    1.30
   7  -8  -7    3.00    2.40
   7  -8  -7    2.90    1.40
  -7  -8   7    2.70    2.00
  -7  -8   7    0.70    1.90
   6  -8  -7   13.30    3.00
  -6  -8   7    6.90    2.30
  -6  -8   7   12.20    2.90
   6  -8  -7   13.50    2.10
  -6  -8   7    9.60    2.70
   5  -8  -7   19.20    3.50
  -5  -8   7   15.30    3.30
  -5  -8   7   13.30    3.10
  -5  -8   7   18.40    3.40
   5  -8  -7   20.70    2.50
  -4  -8   7    1.60    2.20
  -4  -8   7    0.80    1.90
   4  -8  -7    0.70    1.20
  -4  -8   7    3.70    2.20
   4  -8  -7    0.60    2.10
   3  -8  -7   28.90    4.20
   3  -8  -7   41.80    3.60
  -3  -8   7   31.20    4.40
  -3  -8   7   46.90    5.20
  -3  -8   7   29.80    4.60
   2  -8  -7    1.10    1.30
  -2  -8   7    1.70    1.90
   2  -8  -7    0.60    2.00
  -2  -8   7    0.30    2.00
  -2  -8   7    0.90    1.80
  -1  -8   7    7.30    2.40
  -1  -8   7    9.60    2.80
   1  -8  -7    5.30    1.70
   1  -8  -7    6.50    2.30
  -1  -8   7    8.40    2.50
   0  -8   7   18.10    3.40
   0  -8   7   24.50    3.90
   0  -8  -7   21.50    2.80
   0  -8   7   21.80    3.80
   1  -8   7   49.99    4.60
  -1  -8  -7   58.59    4.80
   1  -8   7   59.89    6.30
   1  -8   7   53.69    6.10
   1  -8   7   52.49    5.80
   2  -8   7   16.10    3.40
   2  -8   7   13.00    2.30
  -2  -8  -7   16.80    2.60
   2  -8   7   21.50    3.50
   2  -8   7   27.00    3.80
  -3  -8  -7   30.90    3.60
   3  -8   7   36.60    4.70
   3  -8   7   31.70    4.30
   3  -8   7   31.00    3.60
   3  -8   7   36.60    4.80
   4  -8   7    5.80    2.30
  -4  -8  -7    4.20    1.80
   4  -8   7   -0.40    1.90
   4  -8   7    4.30    1.70
   4  -8   7    2.50    2.40
   5  -8   7    4.00    1.70
  -5  -8  -7    0.70    1.70
   5  -8   7    6.70    2.80
   5  -8   7    4.50    2.40
   5  -8   7    5.30    2.30
   6  -8   7    0.40    2.00
   6  -8   7    4.50    2.30
   6  -8   7    0.10    1.40
  -6  -8  -7    1.90    2.30
   6  -8   7    1.70    2.30
   7  -8   7    2.90    1.50
   7  -8   7    3.50    2.30
   7  -8   7    2.50    2.20
   8  -8   7   -1.10    1.20
   8  -8   7   -1.50    1.90
  -8   8  -7    2.70    3.10
   9  -8   7   14.90    2.10
   9  -8   7   10.40    2.30
  -9   8  -7    4.40    3.00
  10  -8   7   10.50    1.70
 -10   8  -7    9.60    2.60
   8  -9  -7    0.40    0.90
  -8  -9   7    1.20    1.30
   7  -9  -7   16.30    2.00
  -7  -9   7    9.00    1.90
  -7  -9   7   11.70    2.30
   6  -9  -7    3.40    2.10
  -6  -9   7    4.90    1.70
   6  -9  -7    8.30    1.60
  -6  -9   7    7.90    2.10
   5  -9  -7   20.80    2.40
  -5  -9   7   16.20    2.80
   5  -9  -7   16.70    2.90
  -5  -9   7   22.90    3.40
  -5  -9   7   15.40    2.80
  -4  -9   7    6.00    2.00
  -4  -9   7    5.50    2.10
  -4  -9   7    6.00    2.20
   4  -9  -7    4.60    2.30
   4  -9  -7    4.60    1.40
  -3  -9   7   11.50    2.80
   3  -9  -7   14.80    2.20
   3  -9  -7   10.80    2.70
  -3  -9   7   15.00    2.90
  -3  -9   7   15.30    2.90
   2  -9  -7    1.40    1.90
   2  -9  -7    6.50    1.60
  -2  -9   7    4.30    2.20
  -2  -9   7    3.00    1.80
  -2  -9   7    8.30    2.40
   1  -9  -7    0.00    1.70
  -1  -9   7    1.90    2.00
  -1  -9   7    2.10    1.90
   1  -9  -7    1.40    1.30
  -1  -9   7   -0.80    1.60
   0  -9   7    1.80    1.60
   0  -9   7   -1.70    1.50
   0  -9   7   -0.40    1.70
   0  -9  -7    1.00    1.50
   1  -9   7   49.20    5.40
  -1  -9  -7   45.80    4.30
   1  -9   7   48.00    5.10
   1  -9   7   43.10    5.10
   2  -9   7    2.40    2.00
   2  -9   7    0.50    1.80
  -2  -9  -7    0.40    1.50
   2  -9   7    3.10    1.90
   2  -9   7   -0.70    1.00
   3  -9   7   12.00    2.60
   3  -9   7   15.90    3.00
   3  -9   7    9.50    2.00
  -3  -9  -7    9.30    2.10
   3  -9   7   10.80    2.70
   4  -9   7    1.20    1.80
  -4  -9  -7   -0.90    1.60
   4  -9   7   -0.70    2.10
   4  -9   7    0.60    1.20
   4  -9   7   -2.40    1.60
   5  -9   7    5.90    2.00
   5  -9   7    3.90    2.00
   5  -9   7    2.90    1.40
  -5  -9  -7    5.50    2.20
   5  -9   7    3.90    2.30
   6  -9   7    0.10    1.20
   6  -9   7   -0.70    1.90
   6  -9   7    0.50    1.80
   7  -9   7    1.10    1.20
   7  -9   7    1.80    1.80
   7  -9   7    2.50    1.90
  -7   9  -7   -3.40    2.30
   8  -9   7   13.00    1.70
  -8   9  -7    1.30    2.20
   5 -10  -7    0.10    1.00
  -5 -10   7   -2.00    1.60
  -4 -10   7   -1.10    1.00
   4 -10  -7   -0.30    1.30
  -4 -10   7   -1.50    1.30
  -4 -10   7    1.40    1.50
   4 -10  -7   -0.80    0.90
  -3 -10   7    1.20    1.20
   3 -10  -7   -0.40    1.10
  -3 -10   7   -1.10    1.40
   3 -10  -7   -2.00    1.30
  -3 -10   7   -0.10    1.40
  -2 -10   7    0.40    1.50
  -2 -10   7   -0.50    1.20
  -2 -10   7    0.10    1.50
   2 -10  -7    2.00    1.30
  -1 -10   7    3.60    1.80
  -1 -10   7    3.00    1.60
  -1 -10   7    6.00    2.00
   1 -10  -7    4.20    1.50
   0 -10   7   14.40    2.60
   0 -10   7   26.90    3.50
   0 -10   7   25.20    3.30
   0 -10  -7   24.20    2.70
   1 -10   7    7.20    2.10
   1 -10   7    4.60    1.90
  -1 -10  -7    7.50    1.80
   1 -10   7    4.80    1.70
  -2 -10  -7   -0.20    1.40
   2 -10   7   -0.80    1.30
   2 -10   7    0.40    1.60
   2 -10   7    5.70    2.00
   3 -10   7    5.00    1.70
   3 -10   7    3.60    1.80
   3 -10   7    4.00    1.90
  -3 -10  -7    4.70    1.60
   4 -10   7    0.90    0.90
   4 -10   7    3.10    1.80
   4 -10   7   -0.60    1.30
   5 -10   7    4.90    1.60
   5 -10   7    3.70    1.70
 -15   0   8    0.40    1.20
 -15   0   8    0.90    1.40
 -14   0   8    6.50    2.20
 -13   0   8    4.00    2.10
 -12   0   8   38.50    4.60
 -12   0   8   36.20    4.90
 -11   0   8   12.90    2.70
 -11   0   8   14.00    3.10
  10   0  -8    3.60    1.90
 -10   0   8    3.30    2.00
  -9   0   8   12.00    2.50
  -9   0   8    7.30    2.20
  -8   0   8  468.15   28.90
  -8   0   8  420.56   28.60
   8   0  -8  413.96   30.50
  -8   0   8  406.96   29.50
   7   0  -8    1.70    2.00
  -7   0   8    1.60    1.20
  -7   0   8    0.00    1.40
   6   0  -8  137.19   11.50
  -6   0   8  153.68   10.30
  -6   0   8  142.69   10.80
  -5   0   8  139.49    9.90
   5   0  -8  129.99   10.40
  -5   0   8  130.89    9.30
  -4   0   8  285.07   19.50
   4   0  -8  309.67   20.50
   3   0  -8  477.95   31.10
  -3   0   8  457.15   30.40
   2   0  -8   62.09    4.70
  -2   0   8   52.19    4.00
  -1   0   8  498.95   33.20
   1   0  -8  502.35   33.20
   1   0  -8  536.15   33.60
   0   0  -8    5.40    1.30
   0   0  -8    6.60    1.00
  -1   0  -8 1737.53  105.49
  -1   0  -8 1534.15  105.69
  -2   0  -8  183.48   13.00
  -2   0  -8  196.98   12.70
  -3   0  -8 1264.57   80.79
  -3   0  -8 1225.28   80.39
  -4   0  -8   20.50    2.70
  -4   0  -8   21.30    2.20
  -5   0  -8   74.89    5.30
  -5   0  -8   65.69    5.70
  -6   0  -8  162.88   12.30
  -6   0  -8  173.98   11.70
  -7   0  -8  302.27   21.10
  -7   0  -8  301.97   20.40
  -8   0  -8  276.67   21.00
  -8   0  -8  265.67   20.70
  -8   0  -8  305.37   19.50
  -9   0  -8  381.66   25.30
  -9   0  -8  323.07   23.90
 -10   0  -8  196.88   14.70
 -10   0  -8  212.98   16.10
 -11   0  -8  112.49   10.20
 -12   0  -8   55.89    7.00
 -13   0  -8    9.20    3.10
 -14   0  -8   17.00    3.10
 -15   0  -8    1.10    1.40
 -15   0  -8    2.10    1.60
 -15  -1   8    2.10    1.80
 -15  -1   8    0.10    1.20
 -15   1   8    3.20    1.50
 -14  -1   8    0.10    1.60
  14  -1  -8   -1.60    1.70
 -14  -1   8    2.40    1.90
 -14  -1   8   -0.10    1.60
 -14   1   8   -0.50    1.70
 -13  -1   8    9.20    2.60
 -13  -1   8    9.70    2.70
  13  -1  -8    9.70    2.80
 -13   1   8    9.80    2.70
  12  -1  -8    1.20    2.00
 -12  -1   8   -0.70    1.70
 -12  -1   8    0.40    1.90
  12   1  -8   -1.10    1.30
 -12   1   8   -1.90    1.80
 -11  -1   8    2.90    2.00
 -11  -1   8    2.10    1.90
  11  -1  -8   -0.60    2.00
 -11  -1   8   -0.80    1.80
 -11   1   8    2.50    1.90
 -10  -1   8   52.39    5.10
 -10  -1   8   52.79    5.90
  10  -1  -8   59.69    6.40
 -10  -1   8   49.90    5.60
 -10   1   8   49.80    5.10
   9  -1  -8    4.80    2.30
  -9  -1   8    5.60    1.90
  -9  -1   8   13.20    2.80
  -9  -1   8    5.20    2.10
  -9   1   8    6.20    2.10
  -9   1   8    7.00    2.00
  -8  -1   8   96.39    7.50
   8  -1  -8   94.09    9.50
  -8  -1   8  102.49    7.80
  -8   1   8   89.49    8.30
  -8   1   8   94.49    7.60
   8   1  -8  111.79    9.60
  -8   1   8  101.59    7.70
   7  -1  -8    1.00    2.10
  -7  -1   8    3.20    1.40
  -7   1   8    3.00    1.70
   7   1  -8    2.30    2.10
  -7   1   8    2.10    1.20
  -6  -1   8   47.00    4.20
   6  -1  -8   44.00    5.60
  -6   1   8   49.40    4.80
   6   1  -8   58.49    6.00
  -6   1   8   52.69    4.20
   5  -1  -8  238.18   17.40
  -5  -1   8  211.98   16.50
  -5  -1   8  254.07   16.30
   5   1  -8  237.88   17.10
  -5   1   8  242.18   16.70
  -5   1   8  255.97   16.20
   4  -1  -8  825.82   53.49
  -4  -1   8  816.62   52.59
  -4  -1   8  763.72   52.89
  -4   1   8  814.82   52.49
  -4   1   8  820.02   53.09
   4   1  -8  814.92   53.29
   3  -1  -8   25.30    3.20
  -3  -1   8   25.10    2.40
  -3   1   8   24.90    2.30
   3   1  -8   24.20    3.00
  -2  -1   8  101.39    6.90
   2  -1  -8  114.29    7.70
   2   1  -8   91.39    6.80
   2   1  -8  104.99    7.40
  -2   1   8  106.39    7.00
   1   1  -8  329.87   21.70
  -1   1   8  325.97   21.50
   1   1  -8  326.07   21.30
   0   1  -8  354.86   22.10
   0   1  -8  340.77   22.50
   0   1   8  321.27   22.20
  -1  -1  -8  232.88   16.30
  -1   1  -8  264.17   16.10
  -1   1  -8  245.98   16.40
   1   1   8  232.68   16.20
  -2  -1  -8  343.07   23.40
  -2   1  -8  364.96   23.50
  -2   1  -8  355.76   23.20
  -3  -1  -8    0.30    0.60
  -3  -1  -8    1.90    1.20
  -3   1  -8    1.00    0.70
  -3   1  -8    0.80    1.00
  -4  -1  -8   14.30    1.90
  -4  -1  -8   11.70    1.80
  -4   1  -8   11.70    1.50
  -4   1  -8   14.60    2.10
  -5  -1  -8   16.70    2.40
  -5  -1  -8   15.10    2.20
  -5   1  -8   12.60    2.20
  -5   1  -8   15.90    1.80
  -6  -1  -8    0.70    1.00
  -6  -1  -8    2.70    1.40
  -6   1  -8    1.30    0.90
  -6   1  -8    1.50    1.40
  -7  -1  -8  102.99    7.60
  -7   1  -8   96.29    8.00
  -7   1  -8   95.49    7.20
  -8  -1  -8    0.00    1.50
  -8  -1  -8    1.40    2.30
  -8   1  -8    2.70    3.00
  -8   1  -8   -1.00    0.90
  -8   1  -8    0.80    1.60
  -9  -1  -8   32.90    5.10
   9  -1   8   30.20    4.10
  -9  -1  -8   33.50    4.20
  -9   1  -8   27.80    5.40
  -9   1  -8   26.20    4.10
 -10  -1  -8  181.78   13.50
 -10  -1  -8  198.58   14.30
  10  -1   8  170.48   13.40
 -10   1  -8  167.88   14.30
 -11  -1  -8   32.20    4.60
  11  -1   8   36.60    4.90
 -11  -1  -8   48.80    6.30
 -11   1  -8   44.70    6.20
 -12  -1  -8   26.20    4.60
 -12  -1  -8   26.20    3.90
  12  -1   8   21.50    3.90
 -12   1  -8   28.00    4.80
  13  -1   8    3.30    2.00
 -13  -1  -8    1.50    2.10
 -13   1  -8    0.50    1.90
  14  -1   8    1.30    1.80
 -14  -1  -8    6.70    2.30
 -14  -1  -8    3.10    1.80
 -14   1  -8    4.10    1.90
 -15  -1  -8    1.40    1.40
 -15  -1  -8    2.60    1.60
 -15  -2   8    0.70    1.20
 -15   2   8    3.60    1.70
 -14  -2   8    4.70    2.00
 -14  -2   8    3.30    1.80
  14  -2  -8    2.60    2.00
 -14  -2   8    1.80    1.60
 -14   2   8    5.40    2.10
 -13  -2   8   -0.10    1.70
  13  -2  -8    0.80    1.80
 -13  -2   8    2.50    2.00
 -13  -2   8    2.20    1.90
 -13  -2   8    3.30    2.00
  13   2  -8    3.00    1.60
 -13   2   8   -2.00    1.70
 -12  -2   8    9.90    2.80
  12  -2  -8    9.20    3.00
 -12  -2   8    9.70    2.80
 -12  -2   8   13.20    3.20
 -12  -2   8   10.30    2.60
 -12   2   8    9.60    2.60
 -11  -2   8   36.20    5.10
 -11  -2   8   34.20    4.40
 -11  -2   8   37.30    4.80
  11  -2  -8   30.10    4.70
 -11   2   8   35.60    4.40
 -10  -2   8    3.70    1.90
  10  -2  -8    3.60    2.30
 -10  -2   8    4.30    2.00
 -10  -2   8    1.00    1.90
 -10   2   8    2.50    2.30
  -9  -2   8   16.00    3.00
  -9  -2   8   19.20    3.50
  -9  -2   8   17.20    2.80
   9  -2  -8   12.70    3.00
  -9   2   8   14.80    2.70
  -9   2   8   13.40    3.00
  -8  -2   8    2.60    2.00
  -8  -2   8    4.20    1.80
   8  -2  -8    4.90    2.00
   8  -2  -8    2.80    2.80
  -8  -2   8    3.90    1.70
  -8   2   8    4.10    1.70
  -8   2   8    4.40    2.10
  -8   2   8    3.60    1.90
   8   2  -8    8.00    2.90
   7  -2  -8   23.10    4.40
  -7   2   8   18.50    2.50
  -7   2   8   15.80    2.90
   7   2  -8   16.00    3.40
   6  -2  -8  252.97   18.80
  -6   2   8  258.67   17.20
  -6   2   8  244.78   17.80
   6   2  -8  252.97   18.30
  -5  -2   8    3.80    1.40
   5  -2  -8    3.50    2.10
  -5   2   8    3.70    1.20
   5   2  -8    5.40    2.10
  -5   2   8    4.10    1.10
  -5   2   8    5.00    1.80
   4  -2  -8    5.10    1.90
  -4  -2   8    4.60    1.20
  -4  -2   8    1.20    0.70
  -4   2   8    2.50    1.00
   4   2  -8    2.30    1.40
  -4   2   8    3.50    1.30
   3  -2  -8  129.79    9.90
  -3  -2   8  134.59    9.20
  -3   2   8  132.69    9.20
   3   2  -8  133.19    9.60
  -2  -2   8  204.08   13.40
  -2   2   8  203.88   13.60
   2   2  -8  203.88   13.80
   2   2  -8  198.58   13.20
   1   2  -8  171.48   11.90
  -1   2   8  176.68   11.80
   1   2  -8  171.98   11.40
   0   2  -8 1475.05   95.39
   0   2   8 1485.55   95.69
  -1   2  -8  218.48   14.90
  -1   2  -8  235.38   14.60
   1   2   8  206.78   14.80
  -2   2  -8  278.87   18.30
  -2   2  -8  266.87   18.00
  -3   2  -8  167.08   11.50
  -3   2  -8  174.38   11.90
  -4  -2  -8   33.70    3.50
  -4   2  -8   33.30    2.90
  -4   2  -8   35.80    3.50
  -5  -2  -8   11.90    2.10
  -5   2  -8   14.90    1.90
  -5   2  -8   15.00    2.40
  -6  -2  -8  131.99   10.60
  -6   2  -8  151.98   10.30
  -6   2  -8  158.18   11.10
  -7  -2  -8    3.80    1.70
  -7   2  -8    4.20    1.80
  -7   2  -8    2.40    1.20
  -8  -2  -8  192.38   13.90
   8  -2   8  163.78   13.00
  -8  -2  -8  176.78   12.30
  -8  -2  -8  186.68   13.20
  -8   2  -8  186.38   12.70
  -8   2  -8  170.38   13.60
  -9  -2  -8    9.00    3.10
  -9  -2  -8    6.20    2.40
   9  -2   8    5.00    2.00
  -9  -2  -8    8.60    1.70
  -9   2  -8    1.80    3.30
  -9   2  -8    1.10    2.30
  -9   2  -8    7.90    2.00
  10  -2   8    4.20    2.20
 -10  -2  -8    6.40    2.70
 -10  -2  -8    6.00    2.30
 -10   2  -8    8.10    3.60
 -10   2  -8    6.80    2.80
 -11  -2  -8   -1.70    2.20
 -11  -2  -8   -0.50    1.80
  11  -2   8    2.10    1.90
 -11   2  -8   -1.60    2.60
  12  -2   8    4.70    2.20
 -12  -2  -8    2.50    1.90
 -12  -2  -8    4.20    2.60
 -12   2  -8    1.00    2.20
 -13  -2  -8    3.20    2.20
 -13  -2  -8    4.80    1.90
 -13  -2  -8    3.30    2.30
  13  -2   8    3.10    2.00
 -13   2  -8    2.20    1.90
 -14  -2  -8   17.60    3.00
  14  -2   8   12.50    2.50
 -14  -2  -8   13.90    3.00
 -15  -2  -8    1.70    1.40
 -15  -2  -8    0.60    1.30
  14  -3  -8    3.80    1.90
 -14  -3   8   -0.50    1.30
 -14  -3   8    0.20    1.40
  14   3  -8   -0.30    1.10
 -14   3   8    1.00    1.70
 -13  -3   8    7.80    2.30
  13  -3  -8    1.60    1.90
 -13  -3   8    5.30    2.10
 -13  -3   8    2.70    2.10
  13   3  -8    3.20    1.60
 -13   3   8    5.40    2.30
 -12  -3   8   20.00    3.70
 -12  -3   8   11.20    2.90
 -12  -3   8   17.20    3.10
 -12  -3   8   16.50    3.70
  12  -3  -8   15.50    3.50
 -12   3   8   16.70    3.30
 -11  -3   8    5.50    2.50
 -11  -3   8    4.30    2.30
 -11  -3   8    5.30    2.60
  11  -3  -8    8.30    2.70
 -11  -3   8    5.00    2.20
 -11   3   8    4.80    2.60
 -10  -3   8    3.80    2.50
  10  -3  -8    3.90    2.40
 -10  -3   8    2.80    1.90
 -10  -3   8    3.10    2.00
 -10  -3   8    1.90    2.00
 -10  -3   8    4.50    2.30
 -10   3   8    3.90    2.40
  -9  -3   8   11.80    2.70
   9  -3  -8   13.60    3.20
  -9  -3   8   12.60    3.00
  -9  -3   8   10.10    3.00
  -9  -3   8   10.40    2.70
  -9   3   8    9.80    2.50
  -9   3   8   14.30    3.40
  -8  -3   8   25.40    3.50
  -8  -3   8   26.00    3.70
   8  -3  -8   23.40    3.70
  -8  -3   8   19.30    3.70
  -8  -3   8   22.60    3.50
  -8   3   8   25.30    3.80
  -8   3   8   22.50    3.20
  -7  -3   8    2.50    1.80
   7  -3  -8   -3.40    1.90
  -7  -3   8   -0.90    1.40
  -7  -3   8   -1.00    1.30
   7  -3  -8   -0.20    1.30
  -7  -3   8    0.20    1.30
   7   3  -8    0.30    1.80
  -7   3   8    1.00    1.10
  -7   3   8   -0.40    2.10
  -7   3   8    0.30    1.20
   6   3  -8    5.20    2.10
  -6   3   8    9.20    2.30
  -6   3   8    3.20    1.20
  -6   3   8    3.80    1.30
   5   3  -8  169.08   12.70
  -5   3   8  172.48   11.90
  -5   3   8  174.28   12.50
  -5   3   8  172.08   12.00
  -4   3   8   45.60    3.80
   4   3  -8   46.00    4.40
  -4   3   8   46.30    4.40
  -3   3   8   37.90    3.20
  -3   3   8   37.40    3.50
   3   3  -8   31.40    3.50
  -2   3   8   31.60    3.00
   2   3  -8   30.80    2.40
   2   3  -8   35.80    3.10
   1   3  -8   38.40    3.40
   1   3  -8   39.90    3.00
  -1   3   8   39.30    3.40
   0   3   8  167.18   11.70
   0   3  -8  167.68   11.40
   0   3  -8  175.88   11.70
  -1   3  -8   35.70    3.20
  -1   3  -8   35.70    2.90
   1   3   8   37.20    3.30
  -2   3  -8   55.49    4.70
  -2   3  -8   61.29    4.50
  -3   3  -8  449.16   28.70
  -3   3  -8  422.06   29.00
  -4   3  -8   98.59    7.20
  -4   3  -8   83.69    6.50
  -5   3  -8  149.69   10.40
  -5   3  -8  146.59   11.00
  -6   3  -8    9.20    2.30
  -6   3  -8   13.90    2.00
  -7  -3  -8   17.30    2.50
  -7  -3  -8   15.30    2.10
  -7  -3  -8   18.30    3.00
   7  -3   8   17.30    3.00
  -7  -3  -8   17.70    3.40
   7  -3   8   13.70    2.60
  -7   3  -8   12.00    4.20
  -7   3  -8   14.90    3.10
  -7   3  -8   11.70    2.10
  -8  -3  -8    1.20    1.60
   8  -3   8   -1.70    1.40
  -8  -3  -8    0.50    1.50
  -8  -3  -8    1.90    2.00
   8  -3   8    1.70    2.00
  -8  -3  -8   -0.20    1.00
  -8   3  -8    0.40    3.50
  -8   3  -8    1.70    1.30
   9  -3   8   48.80    5.20
  -9  -3  -8   41.50    4.90
  -9  -3  -8   32.70    3.60
  -9  -3  -8   31.70    5.10
  -9   3  -8   30.50    6.00
  -9   3  -8   42.40    4.40
  10  -3   8    0.50    1.70
 -10  -3  -8    1.10    2.30
 -10  -3  -8    1.70    2.20
 -10  -3  -8    3.50    2.20
 -10   3  -8    2.80    3.20
 -10   3  -8   -0.50    2.40
 -11  -3  -8    3.40    2.30
 -11  -3  -8    0.50    2.20
 -11  -3  -8    0.50    1.80
  11  -3   8    1.40    2.00
 -11   3  -8    3.50    2.50
 -11   3  -8    7.00    3.00
 -12  -3  -8    2.50    2.00
 -12  -3  -8    1.50    2.20
  12  -3   8    4.30    2.20
 -12  -3  -8    3.80    2.40
 -12   3  -8    4.80    2.30
 -12   3  -8    1.10    1.90
  13  -3   8   -0.70    1.50
 -13  -3  -8    1.80    1.90
 -13  -3  -8    2.20    1.60
  13  -3   8    1.10    1.30
 -13  -3  -8    0.60    1.90
 -14  -3  -8    1.80    1.50
  14  -3   8    2.40    1.60
 -14  -3  -8    2.70    1.90
 -14  -4   8   -1.80    1.10
 -14  -4   8   -1.00    1.10
  14  -4  -8    1.00    1.50
  14   4  -8    0.10    1.00
 -14   4   8   -0.70    1.30
 -13  -4   8    3.40    1.70
 -13  -4   8    3.50    1.80
  13  -4  -8    5.50    2.10
 -13   4   8    6.00    2.10
 -12  -4   8   12.80    3.00
  12  -4  -8   13.80    3.10
 -12  -4   8   14.80    2.90
 -12  -4   8    9.00    2.60
 -12   4   8   15.70    2.90
 -11  -4   8   32.60    4.60
  11  -4  -8   36.80    4.80
 -11  -4   8   34.40    4.70
 -11  -4   8   21.40    4.40
 -11  -4   8   30.50    4.20
 -11   4   8   41.90    4.80
 -10  -4   8   29.60    4.90
  10  -4  -8   33.40    4.70
 -10  -4   8   31.90    4.60
 -10  -4   8   40.40    5.00
 -10  -4   8   28.50    4.50
 -10   4   8   36.50    5.00
  -9  -4   8   61.89    6.90
   9  -4  -8   69.29    7.20
  -9  -4   8   78.79    6.80
  -9  -4   8   74.09    7.00
  -9  -4   8   68.99    7.30
  -9  -4   8   65.49    6.40
  -9   4   8   66.79    6.80
  -8  -4   8   70.09    6.80
  -8  -4   8   72.29    7.20
   8  -4  -8   77.49    7.30
  -8  -4   8   74.39    6.50
  -8  -4   8   82.29    7.50
  -8  -4   8   66.39    7.10
  -8   4   8   47.90    6.60
   7  -4  -8   19.30    3.10
  -7  -4   8   19.00    3.70
   7  -4  -8   18.10    3.30
  -7  -4   8   14.00    3.10
  -7  -4   8   16.90    3.10
  -7  -4   8   18.10    3.20
  -7  -4   8   16.90    3.00
  -7   4   8   17.50    2.70
  -7   4   8   17.60    2.70
  -7   4   8    8.50    2.90
   7   4  -8   13.20    3.50
  -6  -4   8  165.38   12.30
  -6  -4   8  172.68   12.70
  -6  -4   8  163.08   12.50
   6  -4  -8  153.58   12.00
  -6  -4   8  183.88   12.40
   6  -4  -8  168.78   12.00
  -6  -4   8  158.18   12.10
  -6   4   8  159.18   11.90
  -6   4   8  170.78   12.80
   6   4  -8  159.18   12.50
  -6   4   8  171.08   11.70
  -5   4   8   19.40    2.80
   5   4  -8   17.40    3.00
  -5   4   8   22.20    3.40
  -5   4   8   21.80    2.60
  -4   4   8  212.58   15.00
   4   4  -8  210.28   14.70
  -4   4   8  201.48   14.20
   3   4  -8   12.40    2.00
  -3   4   8   15.40    2.00
  -3   4   8   12.50    2.30
  -2   4   8  123.79    9.00
   2   4  -8  127.09    9.00
  -2   4   8  129.79    9.40
  -1   4   8   58.19    4.70
   1   4  -8   60.79    4.60
   1   4  -8   56.59    4.30
   0   4   8    0.80    1.10
   0   4  -8    0.20    0.80
   0   4  -8    0.70    0.70
  -1   4  -8  167.58   11.70
   1   4   8  161.08   11.80
  -1   4  -8  176.68   11.60
   2   4   8  352.56   23.80
  -2   4  -8  358.66   23.80
  -2   4  -8  352.56   23.60
  -3   4  -8  473.55   30.40
  -3   4  -8  446.16   30.70
  -4   4  -8   49.40    4.00
  -4   4  -8   40.60    4.70
  -5   4  -8    1.30    1.50
  -5   4  -8    2.10    1.10
   6  -4   8   16.10    2.70
  -6  -4  -8   15.50    2.80
   6  -4   8   20.30    3.10
  -6  -4  -8   17.80    2.50
  -6  -4  -8   21.80    2.40
   6  -4   8   13.80    2.60
  -6   4  -8   13.50    3.20
  -6   4  -8   10.70    3.90
  -6   4  -8   18.20    2.50
   7  -4   8   23.10    3.50
   7  -4   8   21.00    3.20
  -7  -4  -8   21.30    3.80
  -7  -4  -8   24.40    2.80
  -7  -4  -8   27.90    3.80
  -7  -4  -8   25.30    3.30
  -7  -4  -8   26.70    4.40
  -7   4  -8   11.30    4.70
  -7   4  -8   23.40    3.00
  -8  -4  -8    2.50    2.10
  -8  -4  -8    0.90    1.90
  -8  -4  -8   -2.20    1.70
  -8  -4  -8    3.60    2.30
   8  -4   8    2.30    1.90
  -8  -4  -8    4.50    1.50
   8  -4   8    4.90    2.30
  -8   4  -8    1.30    3.20
  -8   4  -8    1.70    1.40
  -9  -4  -8    0.80    2.00
  -9  -4  -8   -1.70    1.90
  -9  -4  -8    0.40    1.70
   9  -4   8    1.10    1.70
  -9   4  -8   -3.60    3.00
  -9   4  -8    2.90    3.00
 -10  -4  -8   14.70    3.50
 -10  -4  -8   15.80    3.70
  10  -4   8   17.00    3.30
 -10  -4  -8   11.10    2.80
 -10   4  -8    5.20    3.00
 -10   4  -8    7.30    3.30
 -11  -4  -8   31.50    4.60
 -11  -4  -8   30.50    4.90
 -11  -4  -8   24.30    3.90
  11  -4   8   29.10    4.20
 -11   4  -8   17.70    3.90
  12  -4   8    1.50    1.80
 -12  -4  -8    4.10    2.10
  12  -4   8    2.80    1.60
 -12  -4  -8    0.30    2.10
 -12  -4  -8    1.30    1.80
 -12   4  -8    2.20    2.20
 -13  -4  -8   22.60    3.30
  13  -4   8   12.90    2.80
 -13  -4  -8   17.60    3.40
  13  -4   8   17.70    2.40
 -13   4  -8   24.90    3.00
  14  -4   8   -0.30    1.30
 -14  -4  -8    0.90    1.30
 -13  -5   8    1.50    1.50
  13  -5  -8    1.70    1.40
 -13  -5   8   -0.70    1.20
  13   5  -8   -1.00    1.00
 -13   5   8    1.20    1.50
 -12  -5   8    6.10    2.00
 -12  -5   8    1.40    1.70
  12  -5  -8    3.80    1.80
 -12   5   8    3.50    1.90
  11  -5  -8    2.60    2.00
 -11  -5   8    1.90    1.70
 -11  -5   8    4.10    2.20
 -11  -5   8    2.80    2.10
 -11   5   8    2.20    2.10
  10  -5  -8   20.80    3.70
 -10  -5   8   20.80    3.50
 -10  -5   8   20.70    3.90
 -10  -5   8   24.00    4.10
 -10   5   8   20.40    3.70
   9  -5  -8   -1.20    1.70
  -9  -5   8   -2.20    1.70
  -9  -5   8    0.90    1.80
  -9  -5   8    0.80    1.90
  -9  -5   8   -1.30    1.90
  -9   5   8   -0.90    2.30
   8  -5  -8    8.10    2.50
  -8  -5   8    8.50    3.00
  -8  -5   8   10.30    2.80
  -8  -5   8   13.10    2.90
   8  -5  -8   16.60    3.60
  -8  -5   8    7.00    2.70
  -8   5   8    5.60    2.90
   7  -5  -8  134.89   11.00
  -7  -5   8  150.58   11.40
  -7  -5   8  139.39   11.50
  -7  -5   8  156.68   11.60
   7  -5  -8  159.98   11.20
  -7  -5   8  158.48   11.60
   7  -5  -8  140.59   10.30
  -7   5   8  141.59   11.00
   6  -5  -8    3.10    1.20
   6  -5  -8    5.70    2.50
   6  -5  -8    3.20    1.70
  -6  -5   8    4.10    1.80
  -6  -5   8    3.30    2.00
  -6  -5   8    3.10    1.90
  -6  -5   8    6.00    2.40
  -6   5   8    1.20    2.60
  -6   5   8    3.50    1.60
   5  -5  -8  176.08   13.10
   5  -5  -8  188.58   13.40
  -5  -5   8  195.88   13.90
   5  -5  -8  193.48   13.40
  -5  -5   8  187.18   13.90
   5  -5  -8  185.58   12.90
  -5  -5   8  197.98   13.80
  -5  -5   8  185.48   13.60
  -5   5   8  205.48   13.30
  -5   5   8  158.38   14.10
  -5   5   8  196.38   13.60
   4  -5  -8  138.89   10.10
  -4  -5   8  155.58   11.10
   4  -5  -8  135.19   10.50
  -4  -5   8  153.08   11.10
  -4  -5   8  167.18   11.00
  -4  -5   8  147.99   10.80
  -4   5   8  146.69   10.70
  -4   5   8  121.29   11.10
  -4   5   8  149.49   10.40
  -3   5   8    0.90    1.40
  -3   5   8    3.30    1.30
  -2   5   8    9.50    2.20
  -2   5   8   23.10    2.50
  -1   5   8  101.29    8.20
   0   5  -8  125.59    9.00
   0   5   8  129.59    9.40
  -1   5  -8   24.00    2.80
   1   5   8   28.40    3.30
  -1   5  -8   27.30    2.70
  -2   5  -8   34.90    3.60
   2   5   8   35.90    4.00
  -2   5  -8   40.50    3.60
  -3   5  -8    0.20    1.00
  -3   5  -8   -0.30    1.00
   3   5   8   -0.40    1.20
   4  -5   8   26.70    3.00
  -4  -5  -8   22.70    3.50
   4  -5   8   32.00    3.40
  -4  -5  -8   28.50    2.90
  -4  -5  -8   28.70    3.10
   4  -5   8   25.10    3.40
   4  -5   8   20.10    3.20
  -4   5  -8   25.00    3.50
  -4   5  -8   28.10    3.10
  -5  -5  -8   51.69    4.60
  -5  -5  -8   57.19    5.80
   5  -5   8   59.49    5.30
   5  -5   8   54.39    5.00
   5  -5   8   54.09    4.90
  -5  -5  -8   63.59    4.90
   5  -5   8   60.59    5.30
  -5   5  -8   55.99    5.00
  -5   5  -8   61.89    7.50
  -5   5  -8   43.10    5.70
  -6  -5  -8   19.40    3.30
  -6  -5  -8   22.60    2.60
   6  -5   8   22.60    3.30
   6  -5   8   25.50    3.40
   6  -5   8   20.50    3.30
  -6  -5  -8   23.50    3.10
   6  -5   8   15.40    2.70
  -6   5  -8   17.90    2.80
  -6   5  -8   19.40    4.80
   7  -5   8  244.98   17.80
  -7  -5  -8  238.58   18.40
   7  -5   8  233.48   17.60
  -7  -5  -8  263.37   17.40
   7  -5   8  262.07   17.70
  -7  -5  -8  245.18   18.10
   7  -5   8  251.87   17.80
  -7  -5  -8  265.87   18.80
  -7  -5  -8  261.47   17.30
  -8  -5  -8   16.10    3.90
  -8  -5  -8   20.90    4.10
  -8  -5  -8   17.80    3.40
   8  -5   8   20.50    3.30
  -8  -5  -8   16.20    2.90
   8  -5   8   20.60    3.40
  -9  -5  -8  104.09    9.60
   9  -5   8  110.19    8.50
  -9  -5  -8  108.39    9.10
   9  -5   8  119.39    9.10
  -9  -5  -8  102.99    9.40
  10  -5   8   29.80    3.60
 -10  -5  -8   29.60    4.80
 -10  -5  -8   26.40    4.20
 -10  -5  -8   32.40    4.90
  10  -5   8   32.80    4.40
 -11  -5  -8    1.40    2.20
  11  -5   8    1.80    2.00
  11  -5   8    6.20    1.80
 -11  -5  -8    3.20    1.90
 -11  -5  -8    3.40    2.40
 -11   5  -8    3.40    3.00
  12  -5   8    7.50    2.20
 -12  -5  -8    5.00    2.10
 -12  -5  -8    7.40    2.50
  12  -5   8   11.20    2.00
 -12   5  -8    8.80    2.90
  13  -5   8   -1.80    1.30
 -13  -5  -8   -0.20    1.50
 -13  -5  -8    0.70    1.40
  13  -5   8    0.20    1.00
 -13   5  -8    0.90    1.50
 -12  -6   8   22.20    3.10
  12  -6  -8   13.30    2.30
 -12  -6   8   13.10    2.30
 -12   6   8   23.30    2.70
  11  -6  -8   12.00    2.40
 -11  -6   8   11.70    2.90
 -11  -6   8   10.00    2.50
 -11   6   8   14.00    2.60
 -10  -6   8   -0.10    2.00
  10  -6  -8   -0.20    1.50
 -10  -6   8   -0.40    1.80
 -10   6   8    0.70    2.00
  -9  -6   8   29.80    4.10
  -9  -6   8   32.40    4.70
  -9  -6   8   25.80    4.30
   9  -6  -8   29.90    4.00
  -9   6   8   36.80    4.70
   8  -6  -8   18.40    2.40
  -8  -6   8   12.10    3.00
   8  -6  -8   15.50    2.80
  -8  -6   8   11.10    3.10
   8  -6  -8   16.10    3.40
  -8  -6   8   15.70    3.20
  -8  -6   8   15.20    3.40
  -8   6   8    8.20    3.20
   7  -6  -8   11.60    2.40
  -7  -6   8   14.30    3.00
  -7  -6   8   13.20    3.00
  -7  -6   8   11.70    2.90
   7  -6  -8    8.70    3.10
  -7  -6   8    5.50    2.30
   7  -6  -8   13.60    2.10
  -7   6   8    4.60    2.90
  -6  -6   8    2.30    2.10
   6  -6  -8    0.00    1.40
   6  -6  -8   -1.30    1.10
  -6  -6   8    3.20    1.90
   6  -6  -8   -3.30    2.10
  -6  -6   8   -0.20    1.90
  -6  -6   8   -0.60    1.70
  -6   6   8   -0.20    2.40
  -5  -6   8   22.80    3.50
  -5  -6   8   16.10    3.30
   5  -6  -8   18.20    2.50
   5  -6  -8   26.80    3.60
  -5  -6   8   23.50    3.80
  -5  -6   8   18.90    3.20
   4  -6  -8   46.10    4.70
  -4  -6   8   38.20    5.00
  -4  -6   8   44.90    5.20
  -4  -6   8   45.40    4.50
  -4  -6   8   43.10    4.90
   4  -6  -8   37.50    3.60
  -4   6   8   35.40    4.50
  -3  -6   8   76.89    6.80
  -3  -6   8   84.29    7.10
   3  -6  -8   90.19    7.00
  -3  -6   8   83.59    7.30
   3  -6  -8   88.09    6.30
  -3  -6   8   80.79    7.20
  -3   6   8   93.09    7.30
  -3   6   8   73.79    7.10
  -2  -6   8  219.58   15.70
  -2  -6   8  214.28   15.60
   2  -6  -8  222.98   14.70
  -2  -6   8  208.18   15.40
   2  -6  -8  205.98   15.10
  -2   6   8  215.88   15.10
  -1  -6   8   17.50    3.10
  -1  -6   8   19.40    3.10
   1  -6  -8   17.90    2.30
  -1  -6   8   16.70    3.10
   1  -6  -8   19.20    3.00
  -1   6   8   12.60    2.40
   0  -6   8   20.70    3.10
   0  -6   8   23.70    3.60
   0  -6  -8   21.40    2.50
   0  -6   8   19.00    3.20
   0   6   8   14.80    2.60
   1  -6   8   10.40    2.50
  -1  -6  -8    8.10    1.70
   1  -6   8   10.80    2.30
   1  -6   8    7.60    1.50
   1  -6   8    6.10    2.10
   1   6   8    8.60    2.20
  -1   6  -8    4.60    1.50
   2  -6   8   36.60    4.40
  -2  -6  -8   29.50    3.30
   2  -6   8   33.70    3.40
   2  -6   8   31.60    4.00
  -2  -6  -8   34.10    4.20
  -2   6  -8   30.30    3.50
   2   6   8   34.60    4.10
   3  -6   8  346.07   23.70
  -3  -6  -8  362.56   23.50
   3  -6   8  366.86   24.40
  -3  -6  -8  349.27   23.60
   3  -6   8  374.66   24.10
  -3  -6  -8  355.86   24.40
   3  -6   8  361.76   24.30
   3   6   8  328.27   24.30
  -3   6  -8  336.37   23.90
  -4  -6  -8  110.69    8.50
  -4  -6  -8  116.49    8.70
   4  -6   8  137.09    9.20
   4  -6   8  122.39    9.30
   4  -6   8  120.39    8.80
   4  -6   8  115.49    9.20
  -4   6  -8  110.39    9.00
   4   6   8  124.49    9.70
   5  -6   8  149.39   11.60
  -5  -6  -8  149.39   11.00
   5  -6   8  152.08   11.20
  -5  -6  -8  165.08   11.90
   5  -6   8  150.38   11.60
   5  -6   8  168.48   11.60
   5  -6   8  161.58   11.30
  -5  -6  -8  153.68   11.10
  -6  -6  -8   49.60    4.40
   6  -6   8   54.69    5.50
   6  -6   8   54.89    5.40
  -6  -6  -8   49.90    5.80
  -6  -6  -8   48.00    5.00
   6  -6   8   50.39    5.50
   6  -6   8   57.29    5.30
   6  -6   8   53.49    4.80
   7  -6   8   12.00    2.50
   7  -6   8   10.90    2.50
   7  -6   8   19.20    3.10
  -7  -6  -8   11.50    2.50
   7  -6   8   11.60    2.80
   7  -6   8   13.00    3.00
  -7  -6  -8   13.60    3.00
   8  -6   8    6.80    2.60
   8  -6   8   -0.70    2.20
   8  -6   8    0.30    1.60
  -8  -6  -8    0.90    1.90
   8  -6   8   -0.40    1.40
  -8  -6  -8    0.80    2.20
   9  -6   8   36.80    4.10
  -9  -6  -8   32.80    4.80
  -9  -6  -8   30.80    4.90
   9  -6   8   32.90    4.20
  -9  -6  -8   37.70    4.60
 -10  -6  -8   21.80    3.90
  10  -6   8   36.10    3.80
 -10  -6  -8   26.70    4.70
  10  -6   8   34.40    4.10
 -11  -6  -8    0.50    1.50
  11  -6   8   -0.20    1.50
 -11  -6  -8   -0.50    1.90
  11  -6   8    1.70    1.40
 -11   6  -8   -0.10    2.80
  12  -6   8    6.40    1.80
  12  -6   8    7.20    1.50
 -12  -6  -8    4.70    2.00
 -12   6  -8    3.90    2.20
 -11  -7   8    0.90    1.50
 -11  -7   8    2.70    1.50
 -11   7   8    2.50    1.30
 -10  -7   8    3.70    2.10
 -10  -7   8    4.50    2.00
 -10   7   8    6.50    1.90
   9  -7  -8   29.90    3.20
  -9  -7   8   32.70    4.50
  -9  -7   8   33.40    4.40
  -9   7   8   40.90    4.40
   8  -7  -8    5.10    1.50
  -8  -7   8    2.10    2.30
  -8  -7   8    2.90    2.10
   8  -7  -8   -1.00    2.30
  -8   7   8    3.40    2.30
   7  -7  -8    5.80    2.50
   7  -7  -8    5.20    1.50
  -7  -7   8    4.60    2.50
  -7  -7   8    4.40    2.20
  -7  -7   8    6.10    2.50
  -7   7   8    0.10    2.50
  -6  -7   8    0.90    2.00
   6  -7  -8    0.40    2.40
  -6  -7   8    1.10    1.90
   6  -7  -8   -0.20    1.10
  -6  -7   8   -0.80    1.70
   5  -7  -8    9.30    1.80
  -5  -7   8    5.80    2.40
  -5  -7   8    8.50    2.60
   5  -7  -8    9.50    2.70
  -5  -7   8    8.00    2.70
   4  -7  -8  281.47   20.00
   4  -7  -8  286.47   19.40
  -4  -7   8  279.07   20.50
  -4  -7   8  299.37   20.40
  -4  -7   8  291.07   20.60
   3  -7  -8    8.90    2.50
   3  -7  -8    9.80    1.90
  -3  -7   8    9.70    2.70
  -3  -7   8    8.70    2.50
  -3  -7   8    5.80    2.50
   2  -7  -8   60.39    5.60
  -2  -7   8   63.89    6.30
  -2  -7   8   55.69    6.20
   2  -7  -8   57.19    4.80
  -2  -7   8   60.59    6.60
   1  -7  -8   97.39    8.10
  -1  -7   8  102.49    8.70
  -1  -7   8  100.99    8.40
   1  -7  -8  108.69    7.80
  -1  -7   8  111.49    8.70
   0  -7   8    0.50    1.70
   0  -7   8    1.70    1.90
   0  -7   8    0.20    1.90
   0  -7  -8    1.50    1.40
   1  -7   8   22.90    3.30
   1  -7   8   18.50    2.60
   1  -7   8   18.10    3.40
   1  -7   8   20.50    3.50
  -1  -7  -8   16.10    2.50
   1   7   8   16.30    3.40
  -2  -7  -8    2.40    1.50
   2  -7   8    1.10    1.70
   2  -7   8    0.20    1.70
   2  -7   8   -0.80    1.10
   2  -7   8    1.20    2.00
   3  -7   8    9.70    2.40
  -3  -7  -8    9.00    2.10
   3  -7   8    7.50    1.90
   3  -7   8    9.30    2.60
   3  -7   8   11.30    3.00
   4  -7   8    3.20    2.00
  -4  -7  -8    1.50    1.60
   4  -7   8    2.70    2.00
   4  -7   8    3.10    2.10
   4  -7   8    0.10    1.40
   5  -7   8    7.90    2.00
  -5  -7  -8    5.40    2.10
   5  -7   8    7.20    2.60
   5  -7   8    7.20    2.40
   5  -7   8    6.80    2.40
   6  -7   8    3.70    1.80
   6  -7   8    4.30    2.40
  -6  -7  -8    6.20    2.00
   6  -7   8    9.20    2.80
   6  -7   8    8.20    2.60
   7  -7   8   24.20    3.20
  -7  -7  -8   17.60    2.80
   7  -7   8   14.70    3.10
   7  -7   8   20.20    3.30
   8  -7   8    1.10    2.20
   8  -7   8    1.90    2.30
   8  -7   8    2.20    1.70
   9  -7   8    3.90    1.70
  -9   7  -8    6.90    3.40
  10  -7   8   16.10    2.20
 -10   7  -8    8.80    3.40
  11  -7   8    1.60    1.20
 -11   7  -8    0.00    2.10
 -10  -8   8    1.40    1.10
  -9  -8   8   -0.50    1.20
   9  -8  -8   -0.70    0.90
  -9  -8   8    1.70    1.50
  -8  -8   8    0.90    1.70
  -8  -8   8    0.30    1.50
   8  -8  -8    0.20    1.10
   7  -8  -8   -2.30    2.10
  -7  -8   8    1.20    2.80
  -7  -8   8   -1.50    1.40
  -7  -8   8   -1.10    1.70
   7  -8  -8   -0.70    1.00
   6  -8  -8   12.80    2.10
  -6  -8   8   11.70    2.70
  -6  -8   8    7.10    2.60
   6  -8  -8   12.80    3.00
  -6  -8   8   10.90    2.90
  -5  -8   8    6.90    2.40
  -5  -8   8   11.30    2.90
  -5  -8   8    6.50    2.40
   5  -8  -8   10.60    2.90
   5  -8  -8    7.50    1.70
   4  -8  -8    2.30    2.30
   4  -8  -8    3.20    1.30
  -4  -8   8    3.30    2.20
  -4  -8   8    1.20    1.90
  -4  -8   8    1.70    2.20
  -3  -8   8    1.20    2.00
   3  -8  -8    4.70    2.20
  -3  -8   8    3.40    2.20
   3  -8  -8    2.10    1.40
  -3  -8   8    3.40    1.90
   2  -8  -8   -0.40    1.80
  -2  -8   8    0.50    1.60
  -2  -8   8   -0.20    1.70
   2  -8  -8   -2.10    1.10
  -2  -8   8   -0.60    2.10
   1  -8  -8    5.10    2.20
  -1  -8   8    4.10    2.30
  -1  -8   8    7.20    2.40
  -1  -8   8    4.90    2.20
   1  -8  -8    5.50    1.60
   0  -8   8    6.70    2.40
   0  -8   8    5.70    2.30
   0  -8  -8    5.90    1.70
   0  -8   8    6.20    2.70
  -1  -8  -8    4.60    1.70
   1  -8   8    2.30    2.10
   1  -8   8    1.10    1.90
   1  -8   8    5.90    2.30
  -2  -8  -8    7.40    1.90
   2  -8   8    6.90    1.80
   2  -8   8   10.80    2.60
   2  -8   8    7.90    2.40
   2  -8   8   10.20    3.00
   3  -8   8    0.90    1.40
   3  -8   8    2.20    2.10
  -3  -8  -8    5.70    2.00
   3  -8   8    8.10    2.60
   3  -8   8    5.10    2.30
  -4  -8  -8   11.40    2.40
   4  -8   8   12.40    3.10
   4  -8   8    9.70    2.10
   4  -8   8   15.00    3.10
   4  -8   8    7.90    2.80
   5  -8   8   14.60    3.20
   5  -8   8   15.40    2.80
   5  -8   8   12.10    2.30
  -5  -8  -8    9.90    2.30
   5  -8   8   13.10    3.20
   6  -8   8   -0.20    1.40
  -6  -8  -8    1.70    1.60
   6  -8   8    2.00    2.20
   6  -8   8    1.40    2.10
   6  -8   8    3.90    2.30
   7  -8   8    3.70    2.30
   7  -8   8    0.80    1.50
   7  -8   8    3.00    2.30
   8  -8   8    0.90    1.30
   8  -8   8    3.50    2.20
   9  -8   8    0.40    1.10
  -9   8  -8    3.90    2.70
  10  -8   8    0.10    1.00
 -10   8  -8   -0.30    2.10
  -8  -9   8    8.20    1.80
  -7  -9   8    5.20    1.70
   7  -9  -8    7.30    1.40
  -7  -9   8    4.50    1.50
   6  -9  -8    1.00    1.80
  -6  -9   8    1.00    1.40
   6  -9  -8    1.00    1.20
  -6  -9   8    0.70    1.50
  -5  -9   8    1.90    1.70
  -5  -9   8   -0.10    1.60
   5  -9  -8    1.50    1.80
  -5  -9   8   -0.20    1.50
   5  -9  -8    3.20    1.30
  -4  -9   8    2.20    1.90
   4  -9  -8    4.40    2.10
  -4  -9   8    0.30    1.60
  -4  -9   8    6.20    2.20
   4  -9  -8    3.30    1.40
  -3  -9   8    0.90    1.80
  -3  -9   8    1.50    1.80
   3  -9  -8    1.00    1.20
   3  -9  -8   -2.40    1.80
  -3  -9   8    2.30    1.80
  -2  -9   8    2.80    2.10
  -2  -9   8    3.40    1.90
   2  -9  -8    1.30    1.90
   2  -9  -8    3.90    1.40
  -2  -9   8    3.50    2.00
  -1  -9   8    0.90    1.90
   1  -9  -8   -0.10    1.20
  -1  -9   8    0.40    1.80
  -1  -9   8    1.50    2.10
   0  -9   8   11.00    2.70
   0  -9  -8   17.50    2.40
   0  -9   8   16.50    3.20
   0  -9   8    7.30    2.40
   1  -9   8   10.90    2.50
   1  -9   8    7.70    2.50
  -1  -9  -8    9.80    2.00
   1  -9   8    4.90    2.30
   2  -9   8    3.50    2.10
  -2  -9  -8    1.70    1.70
   2  -9   8    1.50    1.80
   2  -9   8    3.00    2.40
   2  -9   8    2.70    2.00
   3  -9   8   -0.50    1.20
  -3  -9  -8    1.30    1.50
   3  -9   8    0.70    1.80
   3  -9   8    1.90    2.00
   3  -9   8    0.80    2.00
  -4  -9  -8    2.10    1.60
   4  -9   8    2.80    1.90
   4  -9   8    3.80    2.20
   4  -9   8    4.20    2.10
   4  -9   8    0.50    1.10
   5  -9   8    3.20    2.00
   5  -9   8    1.20    1.20
  -5  -9  -8    1.70    1.50
   5  -9   8    4.90    2.30
   5  -9   8    3.10    1.90
   6  -9   8   17.70    2.80
   6  -9   8   13.10    2.20
   6  -9   8   24.90    3.30
   7  -9   8    4.00    1.90
   7  -9   8    0.50    1.80
   7  -9   8    2.60    1.30
   8  -9   8    7.30    1.40
  -8   9  -8   -1.70    1.90
   5 -10  -8    0.90    1.00
   4 -10  -8    1.40    1.40
   4 -10  -8    3.40    1.30
  -4 -10   8    1.90    1.80
  -4 -10   8    1.00    1.50
  -4 -10   8    1.40    1.20
  -3 -10   8    6.10    1.90
  -3 -10   8    3.50    1.50
  -3 -10   8    6.40    1.90
   3 -10  -8    6.00    1.50
   2 -10  -8    0.70    1.20
  -2 -10   8    0.10    1.40
  -2 -10   8   -0.20    1.20
  -2 -10   8   -1.00    1.40
  -1 -10   8   15.50    2.70
  -1 -10   8   19.50    2.90
  -1 -10   8   13.60    2.40
   1 -10  -8   19.10    2.30
   0 -10   8    2.70    1.80
   0 -10  -8    5.10    1.60
   0 -10   8    4.60    1.80
   0 -10   8    2.80    1.50
   1 -10   8    2.30    1.70
  -1 -10  -8    4.50    1.60
   1 -10   8    0.70    1.40
   1 -10   8    0.70    1.60
   2 -10   8    3.00    1.70
   2 -10   8    3.70    2.00
   2 -10   8    1.70    1.50
  -2 -10  -8    3.00    1.50
   3 -10   8    2.10    1.70
   3 -10   8   -0.60    1.30
   3 -10   8    1.10    1.50
  -3 -10  -8    0.90    1.40
   4 -10   8    5.40    1.90
   4 -10   8    3.40    1.50
   5 -10   8    3.10    1.50
   5 -10   8    3.80    1.70
 -15   0   9   -2.20    1.00
 -15   0   9    0.20    1.30
 -14   0   9   -0.10    1.60
 -13   0   9   -2.30    1.60
 -12   0   9    4.20    2.10
 -11   0   9    1.30    1.90
  11   0  -9   -0.60    1.50
 -10   0   9   -1.20    1.40
  10   0  -9   -0.80    1.50
  -9   0   9   -1.30    1.30
  -9   0   9   -1.30    1.20
  -8   0   9    0.50    1.40
   8   0  -9   -2.90    1.90
  -8   0   9    1.30    1.90
  -8   0   9    1.30    1.40
  -7   0   9   -1.50    1.20
   7   0  -9   -0.90    1.60
  -7   0   9    2.10    1.30
   6   0  -9    0.80    1.70
  -6   0   9   -0.20    1.20
  -6   0   9    0.30    1.00
  -5   0   9    0.40    0.90
   5   0  -9   -0.70    1.60
  -5   0   9    0.40    1.20
   4   0  -9   -0.40    1.40
  -4   0   9   -1.50    0.70
  -3   0   9    0.20    0.70
   3   0  -9    0.10    1.20
   2   0  -9    0.90    1.20
  -2   0   9    0.30    0.70
   1   0  -9   -0.40    0.90
  -1   0   9   -0.30    0.60
   1   0  -9    0.10    0.70
   0   0   9    0.20    0.50
   0   0  -9   -0.90    0.80
   0   0  -9    0.20    0.80
  -1   0  -9    0.30    0.70
  -1   0  -9    0.20    0.90
   1   0   9    0.10    0.40
  -2   0  -9   -0.40    0.70
  -2   0  -9   -1.00    0.80
  -3   0  -9    0.00    0.80
  -3   0  -9    0.30    1.00
  -4   0  -9    0.90    0.90
  -4   0  -9   -0.70    0.90
  -5   0  -9   -0.70    1.10
  -5   0  -9    0.80    1.00
  -6   0  -9   -0.40    1.10
  -6   0  -9   -0.20    1.00
  -7   0  -9   -1.00    1.30
  -7   0  -9    1.70    1.10
  -8   0  -9    2.10    1.40
  -8   0  -9    0.00    1.80
  -8   0  -9    0.80    3.00
  -9   0  -9    4.30    3.20
  -9   0  -9    1.50    1.80
 -10   0  -9   -4.80    2.50
 -10   0  -9    3.40    1.70
 -11   0  -9    1.70    1.90
 -11   0  -9    2.10    2.90
 -12   0  -9   -2.00    2.10
 -13   0  -9    0.60    2.10
 -14   0  -9   -0.20    1.60
 -15   0  -9   -1.20    1.20
 -15   0  -9    1.60    1.40
 -15  -1   9    2.90    1.40
 -15   1   9    3.00    1.50
 -14  -1   9   -1.10    1.60
  14  -1  -9    0.40    1.70
 -14  -1   9    0.40    1.60
 -14   1   9    0.90    1.80
 -13  -1   9    5.40    2.20
 -13  -1   9    6.40    2.20
  13  -1  -9    3.60    2.40
 -13   1   9    0.80    1.90
  12  -1  -9   11.00    3.00
 -12  -1   9   10.50    2.60
 -12  -1   9    9.70    2.80
 -12   1   9    6.50    2.40
  12   1  -9    3.90    1.90
  11  -1  -9    8.90    2.90
 -11  -1   9   11.90    2.80
 -11  -1   9   12.70    3.00
 -11   1   9    9.80    2.80
 -10  -1   9    1.60    1.80
  10  -1  -9    1.30    2.30
 -10  -1   9    3.70    2.10
 -10   1   9    4.20    2.10
  -9  -1   9   25.70    3.70
   9  -1  -9   20.60    3.80
  -9  -1   9   25.00    3.80
  -9  -1   9   25.00    3.40
  -9   1   9   23.40    3.40
  -9   1   9   34.00    3.90
  -8  -1   9   45.20    4.30
   8  -1  -9   47.30    6.70
   8  -1  -9   55.29    6.00
  -8  -1   9   48.70    4.90
  -8   1   9   48.40    4.80
  -8   1   9   42.90    4.50
  -8   1   9   45.70    5.60
   8   1  -9   48.60    6.60
   7  -1  -9   60.99    8.20
  -7  -1   9   92.69    6.80
   7   1  -9   90.09    8.20
  -7   1   9   79.19    7.30
  -7   1   9   90.99    6.70
  -6  -1   9   28.90    3.20
   6  -1  -9   26.40    4.40
   6   1  -9   30.50    4.40
  -6   1   9   32.30    3.90
  -6   1   9   31.50    3.20
  -5  -1   9   26.60    2.80
  -5  -1   9   23.30    3.00
   5  -1  -9   21.50    3.80
  -5   1   9   27.70    2.80
  -5   1   9   30.50    3.50
   5   1  -9   30.70    4.00
   4  -1  -9  133.49   10.80
  -4  -1   9  145.59    9.90
   4   1  -9  148.19   10.70
  -4   1   9  140.89    9.80
   3  -1  -9   42.70    4.20
  -3  -1   9   41.80    3.30
  -3   1   9   38.10    3.30
   3   1  -9   42.90    4.00
  -2  -1   9  365.56   23.10
   2  -1  -9  382.56   23.90
   2   1  -9  322.37   23.00
  -2   1   9  344.47   23.20
   2   1  -9  363.76   23.60
   1  -1  -9  243.68   16.30
  -1   1   9  235.88   15.90
   1   1  -9  236.98   16.20
   1   1  -9  240.88   15.70
   0   1   9   54.29    4.20
   0   1  -9   59.59    4.60
   0   1  -9   58.39    4.10
  -1  -1  -9    1.40    1.10
  -1  -1  -9    0.10    0.70
   1  -1   9    0.20    0.20
  -1   1  -9    1.40    0.70
  -1   1  -9    1.20    1.00
   1   1   9    0.70    0.80
  -2  -1  -9  117.19    8.60
  -2   1  -9  122.39    8.70
  -2   1  -9  125.79    8.30
  -3  -1  -9   16.60    2.20
  -3   1  -9   19.50    1.90
  -3   1  -9   15.80    2.20
  -4  -1  -9   72.39    5.40
  -4  -1  -9   68.09    5.40
  -4   1  -9   66.59    5.00
  -4   1  -9   65.29    5.60
  -5  -1  -9  510.65   35.60
  -5  -1  -9  566.44   35.40
  -5   1  -9  532.45   35.10
  -5   1  -9  536.75   35.80
  -6  -1  -9    2.50    1.20
  -6  -1  -9    7.80    1.80
  -6   1  -9    4.80    1.20
  -6   1  -9    5.70    1.70
  -7  -1  -9  175.38   12.60
  -7   1  -9  188.58   12.40
  -7   1  -9  165.78   13.10
   8  -1   9   22.90    3.70
  -8  -1  -9   20.10    3.20
  -8  -1  -9   23.30    4.30
  -8   1  -9   12.50    4.60
  -8   1  -9   19.80    2.60
  -8   1  -9   15.90    3.30
  -9  -1  -9   77.89    6.90
  -9  -1  -9   88.39    7.90
  -9   1  -9   74.19    6.40
  -9   1  -9   71.59    8.80
 -10  -1  -9   22.10    4.40
 -10  -1  -9   17.70    3.40
  10  -1   9   18.20    3.40
 -10   1  -9   18.80    4.50
  11  -1   9  102.79    9.30
 -11  -1  -9  115.19   10.20
 -11  -1  -9  113.09    9.30
 -11   1  -9  124.59   10.60
  12  -1   9   -3.60    1.60
 -12  -1  -9    1.50    1.70
 -12  -1  -9   -1.40    2.10
 -12   1  -9   -1.50    2.20
 -13  -1  -9    0.80    2.10
  13  -1   9   -0.70    1.60
 -13   1  -9   -0.60    1.80
 -14  -1  -9    0.80    1.50
  14  -1   9   -1.20    1.60
 -14  -1  -9    0.10    1.70
 -14   1  -9    0.90    1.60
 -15  -1  -9    1.70    1.40
 -15  -1  -9    1.30    1.40
 -14  -2   9    4.00    1.70
 -14  -2   9    3.80    1.80
 -14  -2   9    6.50    2.00
  14  -2  -9    4.10    1.70
  14   2  -9    2.80    1.50
 -14   2   9    4.30    2.00
  13  -2  -9    5.40    2.30
 -13  -2   9   -0.10    1.80
 -13  -2   9    7.60    4.10
 -13  -2   9    0.80    2.00
 -13  -2   9    1.20    1.70
  13   2  -9    0.90    1.40
 -13   2   9    2.30    2.00
 -12  -2   9   15.60    3.00
  12  -2  -9   15.90    3.50
 -12  -2   9   16.70    3.20
 -12  -2   9   15.80    3.30
 -12  -2   9    8.70    2.90
 -12   2   9   15.90    3.20
  11  -2  -9    0.80    2.00
 -11  -2   9    1.10    2.20
 -11  -2   9   -1.00    1.70
 -11  -2   9    2.90    2.10
 -11   2   9   -0.30    2.10
 -10  -2   9   55.59    5.90
 -10  -2   9   42.30    4.90
 -10  -2   9   56.99    6.50
  10  -2  -9   42.10    5.80
 -10   2   9   58.49    5.90
  -9  -2   9   14.00    2.80
  -9  -2   9    8.90    2.20
  -9  -2   9    4.80    2.30
   9  -2  -9    7.80    2.60
  -9   2   9    5.20    2.50
  -9   2   9    5.90    2.00
  -8  -2   9   10.00    2.40
   8  -2  -9   10.20    3.60
   8  -2  -9    8.40    2.50
  -8  -2   9   10.00    2.10
  -8  -2   9    8.20    2.40
  -8   2   9   16.10    2.80
  -8   2   9    7.80    2.60
  -8   2   9   13.90    2.40
   7  -2  -9    5.20    2.80
  -7   2   9    4.80    1.90
  -7   2   9    4.60    1.40
   7   2  -9    2.10    2.10
   6  -2  -9   36.90    5.20
  -6  -2   9   34.60    3.80
  -6   2   9   40.70    3.50
   6   2  -9   38.50    5.10
  -6   2   9   34.30    4.20
  -5  -2   9  651.63   42.00
   5  -2  -9  636.04   43.30
  -5   2   9  686.63   41.90
  -5   2   9  560.44   41.70
   5   2  -9  675.93   42.90
  -5   2   9  639.04   42.50
  -4  -2   9   58.69    4.50
   4  -2  -9   49.90    5.70
  -4   2   9   55.79    4.40
  -4   2   9   53.19    4.90
   4   2  -9   59.89    5.20
  -3  -2   9 1441.16   89.49
   3  -2  -9 1323.07   90.29
  -3   2   9 1375.26   89.49
   3   2  -9 1394.76   90.09
   2  -2  -9    0.30    0.80
  -2  -2   9    2.30    0.80
   2   2  -9    2.30    0.60
   2   2  -9    2.50    1.20
  -2   2   9    2.70    1.00
  -1   2   9  199.68   13.30
   1   2  -9  196.58   12.90
   1   2  -9  192.88   13.40
   0  -2  -9    0.70    0.70
   0   2  -9    5.30    0.80
   0   2   9    2.90    1.10
   0   2  -9    4.60    1.20
  -1  -2  -9    0.50    0.60
  -1   2  -9    1.30    0.70
  -1   2  -9    2.20    1.00
   1   2   9    1.90    1.00
  -2   2  -9   18.10    1.90
  -2   2  -9   18.20    2.30
  -3  -2  -9    5.70    1.20
  -3   2  -9    9.20    1.30
  -3   2  -9    7.70    1.60
  -4  -2  -9  225.88   16.90
  -4   2  -9  265.37   16.60
  -4   2  -9  248.18   17.10
  -5  -2  -9   40.40    4.40
  -5   2  -9   46.30    4.40
  -5   2  -9   49.00    3.80
  -6  -2  -9  229.08   17.50
  -6   2  -9  255.27   18.00
  -6   2  -9  273.27   17.20
  -7  -2  -9    2.80    1.80
  -7   2  -9    1.80    1.60
  -7   2  -9   -0.40    1.10
  -8  -2  -9  173.48   12.50
  -8  -2  -9  172.08   11.60
  -8  -2  -9  196.08   13.40
   8  -2   9  164.08   12.40
  -8   2  -9  171.98   11.90
  -8   2  -9  173.18   13.10
  -8   2  -9  114.19   13.20
  -9  -2  -9  138.79   10.90
  -9  -2  -9  130.49    9.00
   9  -2   9  120.09    9.90
  -9  -2  -9  123.99   10.00
  -9   2  -9  103.99   12.10
  -9   2  -9  130.39    9.60
 -10  -2  -9   45.30    5.50
 -10  -2  -9   46.00    6.10
  10  -2   9   38.60    5.20
 -10  -2  -9   45.90    4.00
 -10   2  -9   44.00    6.60
 -11  -2  -9   78.69    8.50
 -11  -2  -9   72.89    7.40
  11  -2   9   70.89    7.40
 -11   2  -9   67.99    8.20
 -12  -2  -9    3.50    2.50
 -12  -2  -9    3.40    2.10
  12  -2   9    2.90    2.10
 -12   2  -9    6.00    2.80
  13  -2   9    5.40    2.20
 -13  -2  -9    6.50    2.70
 -13  -2  -9    6.80    2.10
 -13  -2  -9    8.00    2.60
 -13   2  -9    5.90    2.30
 -14  -2  -9    7.90    2.30
  14  -2   9    4.60    1.80
 -14  -2  -9    7.80    2.10
 -14   2  -9    8.40    2.00
  14  -3  -9    6.90    2.10
 -14  -3   9   11.20    2.00
 -14  -3   9   11.90    2.20
 -14  -3   9    8.20    2.00
  14   3  -9    5.70    1.60
 -14   3   9   13.60    2.40
 -13  -3   9   19.90    3.10
 -13  -3   9   12.00    2.70
 -13  -3   9   12.50    2.70
  13  -3  -9   13.90    3.20
  13   3  -9   10.60    2.20
 -13   3   9   12.80    2.70
 -12  -3   9   40.80    5.30
  12  -3  -9   44.90    5.70
 -12  -3   9   48.60    5.50
 -12  -3   9   51.19    5.10
 -12  -3   9   33.40    5.20
 -12   3   9   48.40    5.30
 -11  -3   9   25.30    4.60
 -11  -3   9   33.40    4.40
 -11  -3   9   30.20    4.40
 -11  -3   9   25.20    4.20
  11  -3  -9   39.10    5.10
 -11   3   9   36.60    4.60
 -10  -3   9  137.79   11.10
 -10  -3   9  140.29   11.00
  10  -3  -9  149.29   11.50
 -10  -3   9  131.29   11.40
 -10  -3   9  152.58   11.30
 -10  -3   9  129.89   11.00
 -10   3   9  151.18   11.20
  -9  -3   9   15.50    3.00
  -9  -3   9   11.70    3.00
   9  -3  -9   12.70    3.10
  -9  -3   9   11.40    2.80
  -9  -3   9   14.70    3.40
  -9   3   9   15.10    3.40
   8  -3  -9   90.69    7.60
  -8  -3   9   87.09    7.30
  -8  -3   9   86.29    7.70
  -8  -3   9   81.49    7.10
  -8  -3   9   87.69    7.30
  -8   3   9   81.19    7.50
  -8   3   9   82.29    7.00
  -7  -3   9    0.90    1.60
  -7  -3   9   -0.10    1.30
  -7  -3   9   -1.20    1.30
  -7  -3   9   -2.20    1.30
   7  -3  -9   -0.80    1.40
  -7   3   9   -0.70    2.20
  -7   3   9   -0.70    1.10
   7   3  -9    0.10    1.70
  -7   3   9   -0.30    1.30
  -6   3   9    0.80    1.10
  -6   3   9    0.50    1.10
  -6   3   9    1.00    1.40
   6   3  -9    0.80    1.70
  -5   3   9   99.49    7.80
  -5   3   9  109.59    8.50
  -5   3   9  112.59    7.80
   5   3  -9  106.59    8.70
  -4   3   9  430.26   27.70
  -4   3   9  416.46   28.20
   4   3  -9  406.36   28.20
   3   3  -9   37.10    3.70
  -3   3   9   35.60    3.20
   2   3  -9  179.68   12.50
  -2   3   9  180.18   12.30
  -1   3   9   18.50    2.20
   1   3  -9   18.30    2.30
   1   3  -9   18.50    1.70
   0   3  -9   55.09    4.50
   0   3  -9   58.19    4.10
   0   3   9   54.89    4.50
  -1   3  -9  572.84   38.80
  -1   3  -9  609.24   38.60
   1   3   9  591.84   38.80
  -2   3  -9 1493.05   95.99
  -2   3  -9 1477.05   96.39
  -3   3  -9   74.09    5.30
  -3   3  -9   65.29    5.70
  -4   3  -9  267.47   18.90
  -4   3  -9  278.37   18.40
  -5   3  -9  121.89    9.50
  -5   3  -9  125.29    8.90
  -6   3  -9   35.30    4.50
  -6   3  -9   33.80    3.50
  -7  -3  -9   38.20    3.80
   7  -3   9   36.50    3.80
  -7  -3  -9   38.50    5.00
  -7  -3  -9   34.60    3.30
   7  -3   9   34.50    4.20
  -7  -3  -9   33.00    4.30
  -7   3  -9   16.40    5.40
  -7   3  -9   31.00    4.50
  -7   3  -9   26.70    3.40
  -8  -3  -9   -2.60    1.50
   8  -3   9   -1.20    1.50
  -8  -3  -9   -0.50    1.80
  -8  -3  -9   -1.00    1.60
  -8  -3  -9    0.20    1.20
  -8   3  -9   -2.40    3.30
  -8   3  -9    1.00    1.30
   9  -3   9   28.60    4.10
  -9  -3  -9   26.40    3.00
  -9  -3  -9   23.10    4.40
  -9  -3  -9   27.00    4.10
  -9   3  -9   24.80    5.70
 -10  -3  -9   21.30    4.40
 -10  -3  -9   26.70    4.00
 -10  -3  -9   26.70    4.20
  10  -3   9   27.40    4.10
 -10   3  -9   27.20    5.30
 -10   3  -9   11.80    3.50
 -11  -3  -9   29.50    4.30
  11  -3   9   33.60    4.60
 -11  -3  -9   33.90    5.30
 -11  -3  -9   29.80    4.50
 -11   3  -9   26.60    4.20
 -11   3  -9   31.10    5.20
 -12  -3  -9    9.20    2.60
  12  -3   9    5.10    2.30
 -12  -3  -9    2.50    2.00
 -12  -3  -9    4.60    2.60
 -12   3  -9    5.60    2.40
  13  -3   9    1.20    1.80
 -13  -3  -9    1.00    2.00
 -13  -3  -9    1.40    1.60
 -13  -3  -9   -2.10    1.60
 -13   3  -9    1.70    1.50
 -14  -3  -9    1.00    1.50
 -14  -3  -9    0.10    1.30
  14  -3   9    2.70    1.50
 -14  -4   9   -0.30    1.20
  14  -4  -9   -0.70    1.10
 -14   4   9   -1.00    1.20
  13  -4  -9    2.00    1.70
 -13  -4   9    1.80    1.50
 -13  -4   9    0.90    1.70
 -13  -4   9    0.60    1.40
 -13   4   9   -0.10    1.60
  13   4  -9    2.30    1.30
 -12  -4   9   41.10    4.70
 -12  -4   9   35.20    4.60
  12  -4  -9   41.30    5.20
 -12   4   9   44.30    4.70
  11  -4  -9    1.20    2.10
 -11  -4   9    5.70    2.20
 -11  -4   9    3.00    2.20
 -11  -4   9    2.40    2.00
 -11   4   9    2.00    2.30
 -10  -4   9    3.90    2.30
  10  -4  -9    7.30    2.60
 -10  -4   9    5.40    2.40
 -10  -4   9    3.40    2.10
 -10  -4   9    8.80    2.70
 -10  -4   9    1.90    2.40
 -10   4   9    8.00    2.90
  -9  -4   9   13.30    3.10
  -9  -4   9   12.40    3.00
  -9  -4   9   13.90    3.20
  -9  -4   9   14.00    3.10
   9  -4  -9   14.80    3.20
  -9  -4   9   16.00    3.70
  -9   4   9   12.70    3.10
  -8  -4   9    0.60    2.00
  -8  -4   9    2.10    1.70
  -8  -4   9    1.40    2.00
  -8  -4   9    1.90    2.10
  -8  -4   9    3.20    2.40
   8  -4  -9    1.50    1.80
  -8   4   9    1.90    1.50
  -8   4   9    4.00    2.70
  -7  -4   9    0.20    1.70
  -7  -4   9    1.00    1.70
   7  -4  -9   -1.00    1.40
  -7  -4   9   -3.00    1.30
  -7  -4   9   -0.60    1.90
   7  -4  -9   -3.90    1.90
  -7  -4   9    1.30    1.90
  -7   4   9    0.30    1.30
  -7   4   9    0.90    2.50
  -7   4   9    0.60    1.40
  -6  -4   9  280.87   19.00
  -6  -4   9  253.57   18.90
  -6  -4   9  265.97   19.30
  -6  -4   9  279.57   19.00
  -6  -4   9  278.97   19.50
   6  -4  -9  273.57   18.70
   6  -4  -9  260.87   18.80
   6   4  -9  257.87   19.30
  -6   4   9  276.07   19.40
  -6   4   9  284.37   18.50
  -6   4   9  255.77   18.60
  -5   4   9   87.09    6.60
   5   4  -9   90.29    7.40
  -5   4   9   82.79    6.80
  -5   4   9   81.39    7.30
  -4   4   9  131.79    9.40
  -4   4   9  133.29   10.10
   4   4  -9  130.69    9.90
   3   4  -9  438.16   28.90
  -3   4   9  435.26   29.10
  -3   4   9  421.76   28.60
   2   4  -9  798.72   52.39
  -2   4   9  823.42   52.69
  -2   4   9  783.02   52.39
  -1   4   9    1.90    1.30
   1   4  -9    0.10    0.60
   1   4  -9    2.20    1.00
   0   4   9   85.19    6.50
   0   4  -9   81.09    6.40
   0   4  -9   89.69    6.20
  -1   4  -9    5.30    1.20
   1   4   9    5.80    1.60
  -1   4  -9    8.40    1.50
  -2   4  -9  951.90   62.19
  -2   4  -9  943.01   62.49
   2   4   9  975.10   62.49
  -3   4  -9   73.79    6.20
  -3   4  -9   79.09    5.90
  -4   4  -9  134.99    9.10
  -4   4  -9  114.99    9.50
  -5  -4  -9   68.99    6.70
  -5   4  -9   54.29    4.70
  -5   4  -9   54.19    6.00
   6  -4   9   -0.50    1.30
  -6  -4  -9    1.60    1.40
  -6  -4  -9   -1.20    1.30
  -6  -4  -9    2.40    1.90
   6  -4   9   -0.20    1.70
  -6  -4  -9   -0.20    0.90
   6  -4   9   -0.60    1.60
  -6  -4  -9   -0.30    1.60
  -6   4  -9   -2.80    3.00
  -6   4  -9    2.70    2.10
  -6   4  -9    0.50    1.20
  -7  -4  -9    5.20    1.90
  -7  -4  -9    2.80    1.30
  -7  -4  -9    7.40    2.50
   7  -4   9    4.50    2.10
   7  -4   9    8.60    2.20
  -7  -4  -9    6.50    2.30
  -7  -4  -9    3.20    2.30
  -7   4  -9    3.80    1.50
  -7   4  -9    2.70    4.00
   8  -4   9   96.69    7.90
   8  -4   9  112.69    8.40
  -8  -4  -9   99.49    7.40
  -8  -4  -9   99.39    8.80
  -8  -4  -9   99.79    8.30
  -8  -4  -9  100.39    8.50
  -8  -4  -9  102.59    7.80
  -8   4  -9   60.49    9.40
  -9  -4  -9    6.60    2.70
  -9  -4  -9    8.30    2.70
  -9  -4  -9    8.50    3.00
   9  -4   9    5.30    2.30
  -9  -4  -9    5.50    1.70
  -9   4  -9    7.00    3.90
  -9   4  -9    4.20    3.10
 -10  -4  -9   47.60    5.50
 -10  -4  -9   48.80    6.30
  10  -4   9   49.20    5.70
 -10  -4  -9   44.90    5.80
 -10   4  -9   40.00    6.20
  11  -4   9   98.59    7.90
 -11  -4  -9   95.39    8.30
 -11  -4  -9   87.49    7.70
 -11  -4  -9   86.89    7.50
 -11   4  -9   74.69    8.30
 -11   4  -9   66.79    7.50
  12  -4   9   11.40    2.70
 -12  -4  -9    9.70    2.60
 -12  -4  -9    9.80    2.90
 -12  -4  -9   10.60    2.80
  12  -4   9   10.10    2.10
 -12   4  -9   11.80    2.80
 -13  -4  -9    8.40    2.30
  13  -4   9    9.60    2.30
 -13  -4  -9    4.70    1.90
  13  -4   9    7.90    1.70
  14  -4   9    0.50    1.40
 -14  -4  -9   -0.10    1.20
 -13  -5   9    5.50    1.60
 -13  -5   9    2.70    1.50
  13  -5  -9    3.10    1.40
 -13   5   9    5.50    1.70
  13   5  -9    2.60    1.30
 -12  -5   9   -2.50    1.40
  12  -5  -9    2.70    1.70
 -12  -5   9   -0.90    1.50
 -12   5   9    1.70    1.70
 -11  -5   9   12.50    2.80
 -11  -5   9    8.20    2.50
 -11  -5   9   10.10    2.50
  11  -5  -9   11.10    2.60
 -11   5   9   10.40    2.50
  10  -5  -9    0.00    1.80
 -10  -5   9   -1.10    1.70
 -10  -5   9    0.60    2.10
 -10  -5   9   -0.50    1.80
 -10   5   9    0.20    2.10
  -9  -5   9   22.60    3.80
   9  -5  -9   22.20    3.80
  -9  -5   9   20.40    3.90
  -9  -5   9   17.70    3.50
  -9  -5   9   19.90    3.50
  -9   5   9   21.90    3.70
   8  -5  -9   44.90    5.40
  -8  -5   9   40.40    5.30
  -8  -5   9   51.29    5.80
  -8  -5   9   55.99    6.00
  -8  -5   9   41.10    5.30
  -8   5   9   39.90    5.40
  -7  -5   9   27.40    4.10
   7  -5  -9   30.00    4.00
  -7  -5   9   31.30    4.40
  -7  -5   9   23.80    3.80
   7  -5  -9   25.00    2.90
   7  -5  -9   33.90    4.10
  -7  -5   9   24.50    3.70
  -7   5   9   16.80    3.80
  -6  -5   9  273.47   18.50
  -6  -5   9  251.47   18.30
   6  -5  -9  254.47   18.10
   6  -5  -9  241.68   17.30
  -6  -5   9  273.27   18.50
   6  -5  -9  264.47   18.10
  -6  -5   9  244.58   18.50
  -6   5   9  268.87   17.90
   5  -5  -9    7.60    2.00
   5  -5  -9    6.80    2.50
  -5  -5   9    8.00    2.50
  -5  -5   9    8.10    2.20
  -5  -5   9    4.70    2.00
  -5  -5   9    6.40    2.30
   5  -5  -9    6.00    1.40
  -5   5   9    7.40    2.00
  -5   5   9    7.10    1.80
   4  -5  -9    6.40    1.40
  -4  -5   9    3.80    1.80
   4  -5  -9    7.70    2.10
  -4  -5   9    6.80    2.20
  -4  -5   9    4.80    1.80
   4  -5  -9    5.30    1.90
  -4  -5   9    7.40    2.20
  -4   5   9    3.00    1.90
  -4   5   9    4.50    1.70
  -4   5   9    5.20    1.60
  -3  -5   9   14.20    2.60
  -3  -5   9    9.70    2.50
  -3  -5   9   19.10    3.00
  -3  -5   9   14.70    2.60
  -3   5   9   10.60    1.90
  -3   5   9    6.10    2.10
  -2   5   9    2.80    1.50
  -2   5   9    4.30    1.50
  -1   5   9   29.70    3.50
   0   5   9  115.29    8.50
   0   5  -9  113.19    8.10
  -1   5  -9  138.09    9.90
  -1   5  -9  140.29   10.00
   1   5   9  142.79   10.30
   2   5   9   15.40    2.60
  -2   5  -9   13.90    2.10
  -2   5  -9   14.70    2.20
   3  -5   9    3.30    1.50
  -3  -5  -9    1.10    1.20
   3  -5   9    1.10    1.50
   3   5   9    2.30    1.70
  -3   5  -9    1.40    1.10
  -3   5  -9    1.60    1.30
   4  -5   9    6.50    1.90
   4  -5   9    5.30    1.70
   4  -5   9    3.80    1.40
  -4  -5  -9    2.80    1.40
  -4  -5  -9    4.00    1.80
  -4  -5  -9    4.10    1.20
   4  -5   9    1.60    1.60
  -4   5  -9    4.50    1.50
  -4   5  -9    4.90    1.90
  -5  -5  -9  282.77   19.30
   5  -5   9  277.07   19.00
  -5  -5  -9  263.77   18.50
   5  -5   9  269.77   18.70
   5  -5   9  249.68   18.70
  -5  -5  -9  257.77   18.30
   5  -5   9  274.47   18.70
  -5  -5  -9  285.77   19.10
  -5   5  -9  287.87   18.80
  -5   5  -9  277.67   20.50
  -6  -5  -9    6.70    2.10
   6  -5   9    5.70    2.10
   6  -5   9    8.30    2.10
  -6  -5  -9    7.90    2.00
   6  -5   9    8.80    2.50
   6  -5   9    9.10    2.30
  -6  -5  -9    6.40    1.60
  -6   5  -9    6.30    1.80
  -6   5  -9    1.50    3.40
  -7  -5  -9  135.59   10.70
   7  -5   9  135.39   10.40
  -7  -5  -9  146.39    9.90
  -7  -5  -9  152.48   10.20
   7  -5   9  141.09   10.60
  -7  -5  -9  141.39   11.50
   7  -5   9  129.19   10.20
  -7   5  -9   90.09   12.10
  -8  -5  -9   13.80    2.80
  -8  -5  -9   13.00    3.20
  -8  -5  -9   17.90    3.80
   8  -5   9   17.10    3.30
   8  -5   9   13.80    3.00
  -8  -5  -9   15.60    2.40
  -8  -5  -9    8.90    3.10
  -8   5  -9    8.50    4.30
  -9  -5  -9   21.30    4.30
   9  -5   9   18.70    3.00
  -9  -5  -9   22.40    3.20
  -9  -5  -9   18.00    4.00
  -9  -5  -9   19.70    3.50
   9  -5   9   17.70    3.40
 -10  -5  -9   -2.10    1.70
 -10  -5  -9   -1.70    2.00
 -10  -5  -9   -0.40    2.00
  10  -5   9   -0.40    1.60
  10  -5   9    0.10    1.50
 -10   5  -9    2.00    3.10
 -11  -5  -9    2.00    2.20
  11  -5   9   10.40    2.70
  11  -5   9   10.30    2.10
 -11  -5  -9    8.30    2.30
 -11  -5  -9    4.00    2.40
 -11   5  -9   -0.30    2.70
  12  -5   9   -0.90    1.10
  12  -5   9   -0.60    1.50
 -12  -5  -9    1.20    1.80
 -12  -5  -9   -1.10    1.50
 -12   5  -9    0.60    2.30
 -13  -5  -9    1.10    2.10
  13  -5   9    0.00    1.50
 -13  -5  -9    0.00    1.50
  13  -5   9    0.80    1.00
[truncated: 662,089 more chars]
